# Supplementary material for: Enhancer architecture and chromatin accessibility constrain phenotypic space during Drosophila development
Source: Dev Cell. 2023 Jan 9;58(1):51–62.e4. doi: 10.1016/j.devcel.2022.12.003 (PMC9860173; doi:10.1016/j.devcel.2022.12.003)
Supplement: Table S1. Sequences of enhancer variants and probes [file mmc2.xlsx]

## Sheet: Index
	Contents of this file
	# Sheet	Description
	1	E3N mutant sequences
	2	eveS2 mutant sequences
	3	rhoNEE mutant sequences
	4	twiPE mutant sequences
	5	tinB mutant sequences
	6	Sequences from UAS-library and notes
	7	Sequences from Grh-biased library
	8	Sequences from Zelda-biased library and notes
	9	Primers for probes

## Sheet: 01
E3N variant sequences
Line	Sequence	No. mutations	Coordinates mutations
102-1	TCTTTTTTTTTATCCGGTGCGATCGTTTAGTTGCTGATTTGTTGACCCGATAAAAAATGGGACTTTAAGCCTCGCTGGCATGCACATAATTTGTAGTTTTTGGTCATTGGGCAAAACTTTGACAAACAAAAAAAAAAGAAAAAGGCGATCAAAACTTGTCGAAAGTTCGGAAGTTCGATTGAGAGGTTTTTTTATTGCTTTTAAAGTGGACGGCCGCCCAAGTTGGTGGAGTTCATAATTCCTGAGCTGTTTGTTTGTTCTTCTTTATTACGCGACTACCTACCTAACCTAC	1	[121]
108-4	TCTTTTTTTTTATCCGGTGCGATCGTTTAGTTGCTGATTTGTTGACCCGATAAAAAATGGACTTTAAGCCTCGCTGGCATGCACATAATTTGTAGTTTTTGGTCATTGGACAAAACTTTGACAAACAAAAAAAAAAGAAAAAGGCGATCAAAACTTGTCGAAAGTTCGGAAGTTCGATTGAGAGGTTTTTTTATTGCTTTTAAAGTGGACGGCCGCCCAAGTTGGTGGAGTTCATAATTCCTGAGCTGTTTGTTTGTTCTTCTTTATTACGCGACTACCTACCTAACCTAC	1	[66]
116-9	TCTTTTTTTTTATCCGGTGCGATCGTTTAGTTGCTGATTTGTTGACCCGATAAAAAATGGGACTTTAAGCCTCGCTGGCATGCACATAATTTGTAGTTTTTGGTCATTGGACAAAACTTTGACAAACAAAAAAAAAAGAAAAAGGCGATCAAAACTTGTCGAAAGTTCGGAAGTTCGATTGAGAGGTTTTTTTATTGCTTTTAAAGTGGACGGCCGCCCAGGTTGGTGGAGTTCATAATTCCTGAGCTGTTTGTTTGTTCTTCTTTATTACGCGACTACCTACCTAACCTAC	1	[245]
118-4	TCTTTTTTTTTATCCGGTGCGATCGTTTAGTTGCTGATTTGTTGACCCGATAAAAAATGGGACTTTAAGCCTCGCTGGCATGCACATAATTTGTAGTTTTTGGTCATTGGACAAAACTTTGACAAACAAAAAAAAAAGAAAAAGGCGATCAAAACTTGTCGAAAGTTCGGAAGTTCGATTGAGAGGTTTTTTTATTGCTTTTAAAGTGGACGGCCGCCCAAGTTGGTGGAGTTCATAATTCCTGAGCTGTTTGTTTGTTCTTCTTTACTACGCGACTACCTACCTAACCTAC	1	[299]
121-12	TCTTTTTTTTTATCCGGTGCGATCGTTTAGTTGCTGATTTGTTGACCCGATAAAAAATGGGACTTTAAGCCTCGCTGGCATGCACATAATTTGTAGTTTTTGGTCATTGGACAAAACTTTGACAAACAAAAAAAAAAGAAAAAGGCGATCAAAACTTGTCGAAAGTTCGGAAGTTCGATTGAGAGGTTTTTTTATTGCTTTTAAAGTGGACGGCCGCCTAAGTTGGTGGAGTTCATAATTCCTGAGCTGTTTGTTTGTTCTTCTTTATTACGCGACTACCTACCTAACCTAC	1	[243]
162-7	TCTTTTTTTTTATCCGGTGCGATTGTTTAGTTGCTGATTTGTTGACCCGATAAAAAATGGGACTTTAAGCCTCGCTGGCATGCACATAATTTGTAGTTTTTGGTCATTGGACAAAACTTTGACAAACAAAAAAAAAAGAAAAAGGCGATCAAAACTTGTCGAAAGTTCGGAAGTTCGATTGAGAGGTTTTTTTATTGCTTTTAAAGTGGACGGCCGCCCAAGTTGGTGGAGTTCATAATTCCTGAGCTGTTTGTTTGTTCTTCTTTATTACGCGACTACCTACCTAACCTAC	1	[26]
209-2	TCTTTTTTTTTATCCGGTGCGATCGTTTAGTTGCTGATTTGTTGACCCGATAAAAAATGGGACTTTAAGCCTCGCTGGCATGCACATAATTTGTAGTTTTTGGTCATTGGACAAAACTTTGACAAACAAAAAAAAAAGAAAAAGGCGATCAAAACTTGTCGAAAGTTCGGAAGTTCGATTGAGAGGTTTTTTTATTGCTTTTAAAGTGGACGACCGCCCAAGTTGGTGGAGTTCATAATTCCTGAGCTGTTTGTTTGTTCTTCTTTATTACGCGACTACCTACCTAACCTAC	1	[235]
209-7	TCTTTTTTTTTATCCGGTGCGATCGTTTAGTTGCTGATTTGTTGACCCGATAAAAAATGGGACTTTAAGCCTCGCTGGCATGCACATAATTTGTAGTTTTTGGTCATTGGACAAAACTTTGACAAACAAAAAAAAAAGAAAAAGGCGATCAAAACTTGTCGAAAGTTCGGAAGTTCGATTGAGAGGTTTTTTTATTGCTTTTAAAGTGGACGGCCGCCCAAGTTGGTGGAGTTCATAATTCCTGAGCTTTTTGTTTGTTCTTCTTTATTACGCGACTACCTACCTAACCTAC	1	[277]
60-3	TCTTTTTTTTTATCCGGTGCGATCGTTTAGTTGCTGATTTGTTGACCCGATAAAAAATGGGACTTTAAGCCTCGCTGGCATGCACATAATTTGTAGTTTTTGGTCATTGGACAAAACTTTAACAAACAAAAAAAAAAGAAAAAGGCGATCAAAACTTGTCGAAAGTTCGGAAGTTCGATTGAGAGGTTTTTTTATTGCTTTTAAAGTGGACGGCCGCCCAAGTTGGTGGAGTTCATAATTCCTGAGCTGTTTGTTTGTTCTTCTTTATTACGCGACTACCTACCTAACCTAC	1	[132]
60-6	TCTTTTTTTTTATCCGGTGCGATCGTTTAGTTGCTGATTTGTTGACCCGATAAACAATGGGACTTTAAGCCTCGCTGGCATGCACATAATTTGTAGTTTTTGGTCATTGGACAAAACTTTGACAAACAAAAAAAAAAGAAAAAGGCGATCAAAACTTGTCGAAAGTTCGGAAGTTCGATTGAGAGGTTTTTTTATTGCTTTTAAAGTGGACGGCCGCCCAAGTTGGTGGAGTTCATAATTCCTGAGCTGTTTGTTTGTTCTTCTTTATTACGCGACTACCTACCTAACCTAC	1	[60]
114-5	TCTTTTTTTTTATCCGGTGCGATCCTTTAGTTGCTGATTTGTTGACCCGATAAAAAATGGGACTTTAAGCCTCGCTGGCATGCACATAATTTGTAGTTTTTGGTCATTGGACAAAACTTTGACAAACAAAAAAAAAAGAAAAAGGCGATCAAAACTTGTCGAAAGTTCGGAAGTTCGATTGAGAGGTTTTTTTATTGCTTTTAAAGTGGACGGCCGCCCAAGTTGGTGGAGTTCATAATTCCTGAGCTGTTTGTTTGTTCTTCTTTATTACGCGACTGCCTACCTAACCTAC	2	[27, 309]
122-2	TCTTTTTTTTTATCCGGTGCGATCGTTTAGTTGCTGATTTGTTGACCCGATAAAAAATGGGACTTTAAGCCTCGCTGGCATGCACATAATTTGTAGTTTTTGGTCATTGGACAAAACTTTGACAAGCAAAAAAAAAAGAAAAAGGCGATCAAAACTTGTCGAAAGTTCGGAAGTTCGATTGAGAGGTTTTTTTATTGCTTTTAAAGTGGACAGCCGCCCAAGTTGGTGGAGTTCATAATTCCTGAGCTGTTTGTTTGTTCTTCTTTATTACGCGACTACCTACCTAACCTAC	2	[137, 234]
123-1	TCTTTTTTTTTATCCGGTGCGATCGTTTAGTTGCTGATTTGTTGACCCGATAAAAAATGGGACTTTAAGCCTCGCTGGCATGCAGATAATTTGTAGTTTTTGGTCATTGGACAAAACTTTGACAAACAAAAAAAAAAGAAAAAGGCGATCAAAACTTGTCGAAAGTTCGGAAGTTCGATTGAGAGGTTTTTTTATTGCTTTTAAAGTGGAGGGCCGCCCAAGTTGGTGGAGTTCATAATTCCTGAGCTGTTTGTTTGTTCTTCTTTATTACGCGACTACCTACCTAACCTAC	2	[92, 233]
125-5	TCTTTTTTTTTATCCGGTGCGATCGTTTAGTTGCTGATTTGTTGACCCGATAAAAAATGGGACTTTAAGCCTCGCTGGCATGCACATAATTTGTAGTTTTTGGTCATTGGACAAAACTTTGACAAACAAAAAAAAAAGAAAAAGGCGATCAAAACTTGTCGAAAGTTCGGAAGTTCGATTGAGAGGTTTTTTTATTGCTTTTAAAGTGGACGGCCGCCCAAGTTGGTGGAGTTCATAATTCCTGAGCTGTTTGTTTGTTCTTATTTATTACGCGACTGCCTACCTAACCTAC	2	[292, 309]
148-1f	TCTTTTTTTTTATCCGGTGCGATCGTTTAGTTGCTGATTTGTTGACCCGATAAAAAATGGGACTTTAAGCCTCGCTGGCATGCACATAATTTGTAGTTTTTGGTCATTGGACAAAGCTTTGACAAACAAAAAAAAAAGAAAAAGGCGATCAAAACTTGTCGAAAGTTCGGAAGTTCGATTGAGAGGTTTTTTTATTGCTTTTAAAGTGGACGGCCGCCCAAGTTGGTGGAGTTCATAATTCCTGAGCTGTTTGTTTGTTCTTCTTTATTACGCGACTGCCTACCTAACCTAC	2	[127, 309]
176-8	TCTTTTTTTTTATCCGGTGCGATCGTTTAGTTGCTGATTTGTTGACCCGATAAAAAATGGGACTTTAAGCCTCGCTGGCATGCACATAATTTGTAGTTTTTGGTCGTTGGACAAAACTTTGACAAACAAAAAAAAAAGAAAAAGGCGATCAAAACTTGTCGAAAGTTCGGAAGTTCGATTGAGAGGTTTTTTTATTGCTTTTAAAGTGGACGGCCGCCCAAGTTGGTGGAGTTCATAATTCCTGAGCTGTTTGTTTGTTCTTCTTTATTACGCGACTGCCTACCTAACCTAC	2	[116, 309]
212-3	TCTTTTTTTTTATCCGGTGCGATCGTTTAGTTGCTGATTTGTTGACCCGATAAAAAATGGGACTTTAAGCCTCGCTGGCATGCACATAATTTGTAGTTTTTGGTCATTGGACAAAATTTTGACAAACAAAAAAAAAAGAAAAAGGCGATCAAAACTTGTCGAAAGTTCGGAAGTTCGATTGAGAGGTTTTTTTATTGCTTTTAAAGTGGACGGCCGCCCAAGTTGGTGTAGTTCATAATTCCTGAGCTGTTTGTTTGTTCTTCTTTATTACGCGACTACCTACCTAACCTAC	2	[128, 254]
231-3	TCTTTTTTTTTATCCGGTGCGATCGTTTAGTTGCTGATTTGTTGACCCGATAAAAAATGGGACTTTAAGCCTCGTTGGCATGCACATAATTTGTAGTTTTTGGTCATTGGACAAAACTTTGACAAACAAAAAAAAAAGAAAAAGGCGATCAAAACTTGTCGAAAGTTCGGAAGTTCGATTGAGAGGTTTTTTTATTGCTTTTAAAGTGGACGACCGCCCAAGTTGGTGGAGTTCATAATTCCTGAGCTGTTTGTTTGTTCTTCTTTATTACGCGACTACCTACCTAACCTAC	2	[82, 235]
72-8	TCTTTTTTTTTATCCGGTGCGATCGTTTAGTTGCTGATTTGTTGACCCGATAAAAAATGGGACTTTAAGCCTCGCTGGCATGCACATAAATTGTAGTTTTTGGTCATTGGACAAAACTTTGACAAACAAAAAAAAAAGAAAAAGGCGATCAAAACTTGTCGAAAGTTCGGAAGTTCGATTGAGAGGTTTTTTTATTGTTTTTAAAGTGGACGGCCGCCCAAGTTGGTGGAGTTCATAATTCCTGAGCTGTTTGTTTGTTCTTCTTTATTACGCGACTACCTACCTAACCTAC	2	[97, 219]
101-1	TCTTTTTTTTTATCCGGTGCGATCGTTTAGTTGCTGATTTGTTGACCCGATAAAAATTGGGACTTTAAGCCTCGCTGGCATGCACATAATTTGTAGTTTTTGGTCATTGGACAAAACTTTGACAAACAAAAAAAAAAGAAAAAGGCGATCAAAACTTGTCGAAAGTTCGGAAGTTCGATTGAGAGGTTTTTTTATTGCTTTTAAAGTGGACGGCCGCCCAAGTTGGTGGAGTTCATACTTCCTGAGCTGTTTATTTGTTCTTCTTTATTACGCGACTACCTACCTAACCTAC	3	[62, 264, 282]
110-7	TCTTTTTTTTTATCCGTGCGATCGTTTAGTTGCTGATTTGTTGACCCGATAAAAAATGGGACTTTAAGCCTCGCTGGCTTGCACATAATTTGTAGTTTTTGGTCATTGGACAAAACTTTGACAAACAAAAAAAAAAGAAAAAGGCGATCAAAACTTGTCGAAAGTTCGGAAGTTCGATTGAGAGGTTTTTTTATTGCTTTTAAAGTGGACGGCCGCCCAAGTTGGTGGAGTTCATAATTCCTGAGCTGTTTGTTTGTTCTTCTTTATTACGCGACTGCCTACCTAACCTAC	3	[18, 87, 309]
120-4	TCTTTTTTTTTATCCGGTGCGATCGTTTAGTTGCTGATTTGTTGACCCGATAAAAAATGGGACTTTAAGCCTCGCTGGCATGCACATAATTTGTAGTTTTTGGTCATTGGACAAAACTTTGACAAACAAAAAAAAAAAGAAAAAGGCGATCAAAACTTGTCGAAAGTTCGGAAGTTTGATTGAGAGGTTTTTTTATTGCTTTTAAAGTGGACGACCGCCCAAGTTGGTGGAGTTCATAATTCCTGAGCTGTTTGTTTGTTCTTCTTTATTACGCGACTACCTACCTAACCTAC	3	[140, 192, 235]
121-1	TCTTTTTTTTTATCCGGTGCGATCGTTTAGTTGCTGATTTGTTGACCCGATAAAAAATGGGATTTTAAGCCTCGCTGGCATGCACATAATTTGTAGTTTTTGGTCATTAGACAAAACTTTGACAAACAAAAAAAAAAGAAAAAGGCGATCAAAACTTGTCGAAAGTTCGGAAGTTCGATTGAGAGGTTTTTTTATTGCTTTTAAAGTGGACGGCCGCCCAAGTTGGTGGAGTTCATAATTCCTGAGCTGTTTGTTTGTTCTTCTTTATTTCGCGACTACCTACCTAACCTAC	3	[69, 119, 301]
193-4	TCTTTTTTTTTATCCGGTGCGATCGTTTAGTTGCTGATTTGTTGACCCGATAAAAAATGGGACTTTAAGCCTCGCTGGCATGCACATAATTTGTAGTTTTTGGTCATTGGACAAAATTTTGATAAATAAAAAAAAAAGAAAAAGGCGATCAAAACTTGTCGAAAGTTCGGAAGTTCGATTGAGAGGTTTTTTTATTGCTTTTAAAGTGGACGGCCGCCCAAGTTGGTGGAGTTCATAATTCCTGAGCTGTTTGTTTGTTCTTCTTTATTACGCGACTACCTACCTAACCTAC	3	[128, 134, 138]
22-1f	TCTTTTTTTTTATCCGGTGCGATCGTTTAGTTGCTGATTTGTTGACCCGATAAAAAATGGGACTTTAAGCCTCGCTGGCATGCACACAATTTGTAGTTTTTGGTCATTGGACAAAACTTTGACAAACAAAAAAAAAAGAAAAAGGCGATCAAAACTTGTCGAAAGTTCGGAAGTTCGATTGAGAGGTTTTTTTATTGCTTTTAAAGTGGACGGCCGCCCAAGTTGGTGGAGTTCATAATTCCTGAGTTGTTTGTTTGTTCTTCTCTATTACGCGACTACCTACCTAACCTAC	3	[94, 275, 295]
233-2	TCTTTTTTTTTATCCGGTGCGATCGTTTAGTTGCTGATTTGTTGACCCGATAAAAAATGGGACTTTAAGCCTCGCTGACATGCACATAATTTGTAGTTTTTGGTCATTGGACAAAACTTTGACAAACAAAAAAAAAAGAAAAAGGCGATCAAAACTTGTCGAAAGTTCGGAAGTTCGATTGAGAGGTTTTTTTATTGCTTTTAAAGTGGACGACAGCCCAAGTTGGTGGAGTTCATAATTCCTGAGCTGTTTGTTTGTTCTTCTTTATTACGCGACTACCTACCTAACCTAC	3	[85, 235, 237]
61-12f	TCTTTTTTTTTATCCGGTGCGATCGTTTAGTTGCTGATTTGTTGACCCGATAAAAAATGGGACTTTAAGCCTCGCTGGCATGCACATAATTTGTAATTTTTGGTCATTGGACAAAACTTTGAAAACAAAAAAAAAAGAAAAAGGCGATCAAAACTTGTCGAAAGTTCGGAAGTTCGATTGAGAGGTTTTTTTATTGCTTTTAAAGTGGACTGCCGCCCAAGTTGGTGGAGTTCATAATTCCTGAGCTGTTTGTTTGTTCTTCTTTATTACGCGACTACCTACCTAACCTAC	3	[103, 134, 234]
96-10	TCTTTTTTTTTATCCGGTGTGATCGTTTAGTTGCTGATTTGCTGACCCGATAAAAAATGGGACTTTAAGCCTCGCTGGCATGCACATAATTTGTAGTTTTTGGTCATTGGACAAAACTTTGACAAACAAAAAAAAAAGAAAAAGGCGATCAAAACTTGTCGAAAGTTCGGAAGTTCGATTGAGAGGTTTTTTTATTGCTTTTAAAGTGGACGGCCGCCCAAGTTGGTGGAGTTCATAATTCCTGAGCTGTTTATTTGTTCTTCTTTATTACGCGACTACCTACCTAACCTAC	3	[22, 45, 282]
140-9	TCTTTTTTTTTATCCGGTGCGATCGTTTAGTTGCTGATTTGTTGACCCGATAAAAAATGGGACTTTAAGCCTCGATGGCATGCACATAATTTGTAGTTTTTGGTCATTGGACAAAACTTTGACAAACAAAAAAAAAAGAAAAAGGCGATCAAAACTTGTCGAAAGTTCGGAAGTTTGATTGAGAGGTTTTTTTATTGCTTTTAAAGTGGACGGTCGCCCAAGTTGGTGGAGTTCATAATTCCTGAGCTGTTTGTTTGTTTTTCTTTATTACGCGACTACCTACCTAACCTAC	4	[82, 192, 236, 289]
143-1	TCTTTTTTTTTATCCGGTGCGATCGTTTAGTTGCTGATTTGTTGACCCGATAAAAAATGGGACTTTAAGCCTCGCTGGCATGCACATAATTTGTAGTTTTTGGTCATTGGACAAAACTTTGACAAACAAAAAAAAAAGAAAAAGGCGATCAAAACTTGTTGAAAGTTCGAAACTTCGATTGAGAGGTTTTTTTATTGCTTTTAAAGTGGACGGCCGCCCAAGTTGGTGGAGTTCATAATTCCTGAGCTGTTTGTTTGTTCTTCTTTATTACGCGACTGCCTACCTAACCTAC	4	[174, 185, 189, 309]
156-1v	TCTTTTTTTTTATCCGGTGCGATCGTTTAGTTGTTGATTTGTTGACCCGATAAAAAATGGGACTTTAAGCCTCGCTGGCATGCACATAATTTGTAGTTTTTGGTCATTGGACAAAACTTTGACAAACAAAAAAAAAAAGAAAAAGGCTATCAAAACTTGTCGAAAGTTCGGAAGTTCGATTGAGAGGTTTTTTTATTGCTTTTAAAGTGGACGGCCGCCCAAGTTGGTGGGGTTCATAATTCCTGAGCTGTTTGTTTGTTCTTCTTTATTACGCGACTACCTACCTAACCTAC	4	[37, 140, 160, 255]
160-13	TCTTTTTTTTTATCCGGTGCGATCGTTTAGTTACTGATTTGTTGACCCGATAAAAAATGGGACTTTAAGCCTCGCTGGCATGCACATAATTTGTAGTTTTTGGTCATTGGACAAAACTTTGACAAACAAAAAAAAAAGAAAAAGGCGATCAAAACTTCTCGAAAGTTCGGAAGTTCGATTGAGAGGTTTTTTTATTGCCTTTAAAGTGGACGGCCGCCCAAGTTGGTGGAGTTCATAATTCCTGAGCTGTTTGTTTGTTCTTCTTTATTACGCGACTCCCTACCTAACCTAC	4	[36, 172, 221, 309]
172-8	TCTTTTTTTTTATCCGGTGCGATCGTTTAGTTGCTGATTTGTTGTCCCGATAAAAAATGGGAATTTAAGCCTCACTGGCATGCACATAATTTGTAGTTTTTGGTCATTGGACAAAACTTTGACAAACAAAAAAAAAAGAAAAAGGCGATCAAAACTTGTCGAAAGTTCGGAAGTTCGATTGAGAGGTTTTTTTATTGCTTTTAAAGTGGACGGCCGCCCAAGTTGGTGGAGTTCATAATTCCTGAGCTGTTTGTTTGTTCTTCTTTATTACGCGACTCCCTACCTAACCTAC	4	[48, 69, 81, 309]
173-1	TCTTTTTTTTTATCCGGTGCGATCGTTTAGTTGCTGATTTGTTGACCCGATAAAAAATGGGATTTAAGCCTCGCTGGCATGCACATAATTTGTAGTTTTTGGTCATTGGACAAAACTTTGACAAACAAAAAAAAAAGAAAAAGGCGATCAAAACTTGTCGAAAGTTCGGAAGTTCGATTGAGAGGTTTTTTTATTGCTTTTAAAGTGGACGGCTGCCCAAGTTGATGGTGTTCATAATTCCTGAGCTGTTTGTTTGTTCTTCTTTATTACGCGACTACCTACCTAACCTAC	4	[69, 237, 251, 255]
56-1f	TCTTTTTTTTTATCCGGTGCGATCATTTAGTTGCTGATTTGTTGACCCGATAAAAAATGGGACTTTAAGCCTCGCTGGCACGCACATAATTTGTAGTTTTTGGTCATTGGACAAAACTTTGACAAACAAAAAAAAAAGAAAAAGGCGATCAAAACTTGTCGAAAGTTCGGAAGTTCGATTGAGAGGTTTTTTTATTGCTTTTAAAGTGGACGGCCCCCCAAGTTGGTGGAGTTCATAATTCCTGAGCCGTTTGTTTGTTCTTCTTTATTACGCGACTACCTACCTAACCTAC	4	[27, 88, 238, 276]
61-5	TCTTTTTTTTTATCCGGTGCGATCGTTTAGTTGCTGATTTGTTGAACCGATAAAAAATGGGACTTTGAGCCTCGCTGGCATGCACATAATATGTAGTTTTTGGTCATTGGACAAAACTTTGACAAACAAAAAAAAAAGAAAAAGGCGATCAAAACTTGTCGAAAGTTCGGAAGTTCGATTGAGAGGTTTTTTTATTGCTTTTAAAGTGGACGGCCGCCCAAGTTGGTGGAGTTCATAATTCCTGAGCTGTTTGTTTGTTCTTCTTTATTACGCGACTGCCTACCTAACCTAC	4	[49, 74, 98, 309]
75-3	TCTTTTTTTTTATCCGGTGCGATCGTTTAGTTGCTGTTTTGTTGACCCGATAAAAAATGGGACTTTAAGCCTCGCTGGCATGCACATAATTTGTAGTTCTTGATCATTGGACAAAACTTTGACAAACAAAAAAAAAAGATAAAGGCGATCAAAACTTGTCGAAAGTTCGGAAGTTCGATTGAGAGGTTTTTTTATTGCTTTTAAAGTGGACGGCCGCCCAAGTTGGTGGAGTTCATAATTCCTGAGCTGTTTGTTTGTTCTTCTTTATTACGCGACTACCTACCTAACCTAC	4	[40, 108, 112, 153]
118-2	TCTTTTTTTTTATCCGGTGCGATCGTTTAGTTGCTGATTTGTTGACCCGATAAAAAATGGGACTCTAAGCCTCGCTGGCATGCACATAATTTGTAGTTTTTGGTTATTGGACAAAACTTTGACAAACAAAAAAAAAAGAAAAAGGCGATCAAAACTTGTCGAAAGTTCGGAAGTTCGATTGAGAGGTTTTTTTATTGCTTTTAAAGTGGATGGCCGTCCAAGTTGGTGGAGTTCATAATTCCTGAGCTGTTTGTTTGTTCTTCTTTATTACGCGACTGCCTACCTAACCTAC	5	[71, 115, 233, 240, 309]
121-8	TCTTTTTTTTTATCCGGTGCGATCGTTTACTTGCTGATTTGTTGACCCGATAAAAAATGGGACTTTAAGCCTCGCTGGTATGCACATAATTTGTAGTTTTTGGTCATTGGACGAAACTTTGACAAACAAAAAAAAAAAGAAAAAGGCGATCAAAACTTGTCGAAAGTTCGGAAGTTCGATTGAGAGGTTTTTTTATTGCTTTTAAAGTGGACGGCCGCCCAAGTTGGTGAAGTTCATAATTCCTGAGCTGTTTGTTTGTTCTTCTTTATTACGCGACTACCTACCTAACCTAC	5	[32, 86, 123, 140, 254]
162-3	TCTTTTTTTTTATCCGGTGCGATCGTTTAGTTGCTGATTTGTTGACCCGATAAAAAATGGGACTTTAAGCCTCGCTGGCATGCACATAATTTGTAGTTTTTGGTCATTGGACAAAACTTTGACAAACAAAAAAAAAAGAAAAAGGCAATCAAAACTTGTCGAAAGTTCGGAAGTTCGATTGAGAAGTTTTTTTATTGCTTTTAAAGTGGACGGCCGCCCAAGTTGGTGGAGTTCATAATTCCTGAGCTATTTGTTTGTTCTTCTTTATTACGCGATTCCCTACCTAACCTAC	5	[160, 202, 277, 307, 309]
200-1f	TCTTTTTTTTTATCCGGTGCGATCGTTCAGTTGCTGATTTATTGACCCGATAAAAAATGGGACTTTAAGCCTCGCTGGCATGCACATAATTTGTAGTTTTTGGTCATTGGACAAAACTTTGACAAATAAAAAAAAAAGAAAAATGCGATCAAAACTTTTCGAAAGTTCGGAAGTTCGATTGAGAGGTTTTTTTATTGCTTTTAAAGTGGACGGCCGCCCAAGTTGGTGGAGTTCATAATTCCTGAGCTGTTTGTTTGTTCTTCTTTATTACGCGACTACCTACCTAACCTAC	5	[30, 44, 138, 157, 172]
230-14	TCTTTTTTTTTATCCGGTGCGATCGTTTAGTTGCTGATTTGTTGACCCGATAAAAAATGGGACTTTAAGCCTCGCTGGCATGCTCATAATTTGTAGTTTTTGGTCATTGGACAAAACTTTGACAAACAAAAAAAAAAGAAAAAGGCGGTCAAAACTTGTCGAAAGTTCGGATGTTCGATTGAGAGGTTTTTTTATTGCTTTTAAAGTGGACGGCCGCCCAAGTTGGTGGAGTTCATAATTCCTGAGCTGTTTATTTGTTCTTCTTTATTACGCGACTCCCTACCTAACCTAC	5	[91, 161, 188, 282, 309]
32-1	TCTTTTTTTTTATCCGGTGCGATCGTTTAGTTGCTGATTTGTTGACCCGATAAAAAATGGGACTTTAAGCCTCGTTGGCATGCACATAATTTGTAGTTTTTGGTCATTGGACAAAAGTTTGACAAACAAAAAAAAAAGAAAAAGGCGATCAAAACTTGTCAAAAGTTCGGAAGTTCGATTGAAAGGTTTTTTTATTGCTTTTAAAGTGGACTGCCGCCCAAGTTGGTGGAGTTCATAATTCCTGAGCTGTTTGTTTGTTCTTCTTTATTACGCGACTACCTACCTAACCTAC	5	[82, 128, 175, 200, 234]
56-3f	TCTTTTTTTTTATCCGGTGCGATCGTTTAGTTGCTGATTTGTTGACCCGATATAAAATGGGACTTTAAGCCTCGCTGGCATGCACATAATTTGTAGTTTTTGGTCATTGGAAAAAACTTTGACAAACAAAACAAAAAGAAAAAGGCGATCAAGACTTGTCGAAAGTTCGGAAGTTCGATTGAGAGGTTTTTTTATTACTTTTAAAGTGGACGGCCGCCCAAGTTGGTGGAGTTCATAATTCCTGAGCTGTTTGTTTGTTCTTCTTTATTACGCGACTACCTACCTAACCTAC	5	[58, 122, 145, 166, 218]
129-7	TCTTTTTTTTTATCCGGTGCGATCGTTTAATTGCTGATTTGTTGACCCGATAAAAAATGGGACTTTAAGCCTCGCTGGCATGCACATAATTTGTAGTTTTTGGTCATTGGACAAAACTTTGACGAACAAAAAAAAAAGAACAAGGCGATCAAATCTTGTCGAAAGTTCGGAAGTTCGATTGAGAGGTTTTTTTATTGCTTTTAAAGTGGACGGCCGCCCAAGTTGGTGGGGTTCATAATTCCTGAGCTGTTTGTTTGTTCTTCTTTATTTACGCGACTACCTACCTAACCTAC	6	[32, 135, 154, 167, 255, 298]
130-1	TCTTTTTTTTTATCCGATGCGATCGTTTAGTTGCTGATTTGTTGACCCGATAAAAAATGGGACTTTAAGCCTCGCTGGCATGCACATAATTTGTACTTTTTGGTCATTGGACAAAACTTTGACAAACAAAAAAAAAAGAACAAGGCGATCAAAACTTGTCGAAAGTTCGGAAGTTCGATTGAGAGGTTTTTTTATTGCTTTTAACATGGACGACCGCCCAAGTTGGTGGAGTTCATAATTCCTGAGCTGTTTGTTTGTTCTTCTTTATTACGCGACTACCTACCTAACCTAC	6	[18, 103, 154, 227, 228, 235]
131-11	TCTTTTTTTTTATCCGATGCGATCGTTTAGTTGCTGTTTTGTTGACCCGATAAAAAATGGGACTTTAAGCCTCGCTGGCATGCACATAATTTGTAGTTTTTGGTCATTGGACAGAACTTTGACAAACAAAAAAAAAGAAAAAGGCGATCAAAACTTGTCGAAAGTTCGGAAGTTCGATTGAGAGGTTTTTTTATTGCTTTTAAAGTGGACGGCCGCCCAAGTTGGTGGAGATCATAATTCCTGAGCTGTTTGTTTGTTCTTCTTTATTACGCGACTGCCTACCTAACCTAC	6	[18, 40, 124, 141, 257, 309]
142-6	TCTTTTTTTTTATCCGGTGCGATCGTTTAGTTGCTGATTTGTTGACCCGATAAAAAATGGGACTTTAAGCCTCGCTGGCATACACATAATTTGTAGTTTTTGGTCATTGGACAAAACTTTGACAAACAAAAAAAAAAGAAAAAGGCTATCAAAACTTATCGAAAGTTCGGAAGTTCGATTGAGAGGTTTTTTTATTGCTTTTAAAGTTGACGGCCGCCCAAGTTGGTGGAGTTCATAATTTCTGAACTGTTTGTTTGTTCTTCTTTATTACGCGACTACCTACCTAACCTAC	6	[89, 160, 172, 230, 268, 274]
17-14	TCTTTTTTTTTATCCGGTGCGATCGTTTAGTTGCTGATTTGTTGACCCGATAAAAAATGGGACTTTAAGCCTCGCTGGTATGCACATAATTTGTACTTTTTGGTCATTGGACAAAACTTTGATAAACAAAAAAAAAAGAAAAAGGCGATCAAAACTTGTCGAAAATTCGGAAGTTCGATTGAGAGGTTTTTTTATTGCGTTTAAAGTGGACGGCCGCCCAATTTGGTGGAGTTCATAATTCCTGAGCTGTTTGTTTGTTCTTCTTTATTACGCGACTACCTACCTAACCTAC	6	[86, 103, 134, 180, 221, 246]
192-3	TCTTTTTTTTTATCCGGTGCGATCGTTTAGTTGCTGATTTGTTGACCCGATAAAAAATGGGACTTTAAGCCTTGCTGGCATGCACATAATTTGTAGTTTTGGTCATTGGACAAAACTTTGACAAACAATAAAAAAAGATAAAGGCGATCAAAACTTGTCGAAAGTTCGGAAGTTCGATTGAGAGGTTTTTTTATTGCTTTTAAAGTGGACGGCCGCCCAAGTTGGTGGAGTTCATATTTCCTGAGCTGTTTGTTTGTTCTTCTTTATTACGCGATTACCTACCTAACCTAC	6	[80, 105, 143, 153, 264, 307]
64-1	TCTTTTTTTTTATCCGGTGCGATCGTTTAATTGCTGATTTGTTAACCCGATAACAAATGGGACTTTAAGCTTCGCTGGCATGCACATAATTTGTAGTTTTTGGTCATTGGACAAAACTTTGACAAACAAAAAAAAAAGAAAAAGGCGATCAAAACTTGTCGAAAGTTCGGAAGTTCGATTGAGAGGTTTTTTTATTGCTTTTAAAGTGGACGGCCGCCCAAGTTGGTGGAGTTCATAATTCCTGAGCTGTTTGTTTGTTTTTTTTTATTACGCGACTACCTACCTAACCTAC	6	[32, 47, 59, 78, 289, 292]
89-1	TCTTTTTTTTTATCCGGTGCGATCGTTTAGTTGCTGATTTGTTGACCCGATAAAAAATGGGACTTTAAGCCTCGCTGGCATGCACATAATTTGTAGTTTTTGGTCATTGGACAAAACTTTGACAAACAAAAAAAAAAGAAAAAGGCGATCAAAACATGTCGAAAGTTCGGAAGTTCGATTGAGAGGTTTTTTTATTGCTTTTAAAGTGGACGGCCACCCAAGCTGGTGGAGTTCATAATTCCTGAGCTGTTTGTTTTTTCTTCTTTATTAGGCGACTGCCTACCTAACCTAC	6	[170, 238, 247, 286, 302, 309]
92-15	TCTTTTTTTTTATCCGGTGCGATCGTTTAGTTGCTGATTTGTTGACCCGATAAAAAATAGGACTTTAAGCCTCGCTGGCATGCACATAATTTGTAGTTTTTGGTCATTGGACAAAACTTTGACAAACAAAAAAAAAAGAAAAAGGTGATCAAAACTTGTCGAAAGTTCGAAAGTTCGATTGAGAGGTTTTTTTATTGCTTTTAAAGTGGACGGCCGCCCAAGTTGCTGGAGTTCATAATTCCTAAGCTGTCTGTTTGTTCTTCTTTATTACGCGACTACCTACCTAACCTAC	6	[65, 159, 185, 251, 271, 280]
100-1	TCTTTTTTTTTATCCGGTGCGATCGTTTAGTTGTTGATTTGTTGACCCGATATAAAATAGGACTTTAAGCCTCGCTGGCATGCACATAATTTATAGTTTTTGATCATTTGACAAAACTTTGACAAACAAAAAAAAAAGAAAAAGGCGAACAAAACTTGTCGAAAGTTCGGAAGTTCGATTGAGAGGTTTTTTTATTGCTTTTAAAGTGGACGGCCGCCCAAGTTGGTGGAGTTCATAATTCCTGAGCTGTTTGTTTGTTCTTCTTTATTACGCGACTACCTACCTAACCTAC	7	[37, 58, 65, 100, 112, 119, 162]
114-3	TCTTTTTTTTTATCCGGTGCGATCGTTAAGTTGCTGATTTGTTGACCCGATAAAAAATGGTAATTTAAGCCTCGCTGGCATGCACATAATTTGTAGTTTTTGGTCATTGGACAAAACTTTGACAAACTAAAAAAAAAGAAAAAGGCGATCAAAACTTGTCGAAAGTTCGGAAGTTCGATTGAGAGGTTTTTTTATTGTTTTTAAAGTGGACGGCCGCCCAAGTTGGTGGAGTTCATAAATCCTGAGCTGTTTATTTGTTCTTCTTTATTACGCGACTACCTACCTAACCTAC	7	[30, 67, 69, 141, 219, 266, 282]
146-1	TCTTTTTTTTTATCCGGTGCGATCGTTTAGTTGCTGATTTGTTGACCTGATAAAAAATGGGACTTTAAGCCTCGCTGGCATGCACATAATTTGTAGTTTTTGGTCATTGGACAAAACTTTGACAAACAAAAAAAAAAAGAAAAAGGCGATCAAAACTTCTCGAAAGTTCGGAAGTTCGATTGAGAGGTTTTTATATTGTTTTTAAAGTGGATGGCCGCCCAAGTTGGTGGAGTTCATAATTCCTGAGCTGTTTGTTTGTTCTTCTCTATTACGCGACTACCTACCTAACCTAC	7	[52, 140, 172, 209, 219, 233, 295]
220-1	TCTTTTTTTTTATCCAGTGCGATCGTTTAGTTGCTTATTTGTTGACCCGATAAAAAATGGGACTTTAAGCCTCGCTGGCATGCACAAAATTTGTAGATTTTGGTCATTGGACAAAACTTTGACAAACAAAAAAAAAAGAAAAAGGCGATCAAAGCTTGTCGAAAGTTCGGAAGTTCGATTGAGAGGTTTTTTTATTGCTTTTAAAGTGGACGGCCGCCCAAGTTGGTGGAGTTCATAATTCCTTAGCTGTTTGTTTGTTCTTCTTTATTACGCGACTACCTACTTAACCTAC	7	[17, 39, 94, 105, 167, 271, 319]
53-3	TCTTTTTTTTTATCCGGTGCGATCGTTTAGTTGTTGATTTGTTGACCCGATAAAAAATGGGACTTTAAGCCTCGCTGGTATGCACATAATTTGTAGTTTTTGGTCATTGGACAAAACTTTGACAAATAAAAAAAAAAGAAAAAGGCGATCAAAACTTGTCGAAAGTTCGGAAGTTCGATTGAGAGGTTTTTTTATTGCTTTTAAAGTGGACGGCCGCCCAAGTTGATGGAGTTCATAATTTCTGAGCTGTTTGTTTGTTCTTCTTTTTTACGCGACTCCCTACCTAACCTAC	7	[37, 86, 138, 251, 268, 297, 309]
76-12	TCTTTTTTTTTATCCGGTGCGTTCGTTTAGTTGCTGATTTGATGACCCGATAAAAAATGGGACTTTAAGCCGCGCTGGCATGCACATAATTTGTAGTTTTTGGTCATTGGACAAAACTTTGACAAACAAAAAAAAAAGAAAAAGGCGATCAAAACTTGTCGAAAGTTCGGAAGTTCGACTGAGAGGTTTTTTTATTGCTTTTAAAGTGGATGGCCGCCCAAGTTGGTGGAGTTCATAATTCCTGAGCTGTTTGTTTGTTCTTCTTTATTACACGACTGCCTACCTAACCTAC	7	[24, 45, 79, 196, 233, 303, 309]
80-15	TCTTTTTTTTTATCCGGTGCGATCGTTTAGTTGCTGATTTGTTGACCCGATAAAAAATGGGACTTTAAGCCTCGCTGGCATGTACATAATTTGTAGTTTTTGGTCATTGGACAAAACTTTGACAAACAAAAAAAAAAGTAAAAGGTGATCAAAACTTGTCGAAAGTTCGGAAGTTCGATTGAGAGGTTATTTTATTGCTTTTAAAGTGGACGGCCGCCCAAGTTAGTGGAGTTCTTAATTCCTGAGCTGTTTGTTTGTTCTTCTTTATTACGCGACTGCCTACCTAACCTAC	7	[90, 152, 159, 206, 250, 261, 309]
83-9	TCTTTTTTTTTATCCGGTACGATCGTTTAGTTGCTGATTTGTTGACCCGATAAAAAATGATACTTTAAGCCTCGCTGGCATGCACATAATTTGTAGTTTTTGGTCATTGGCCAAAACTTTGACAAACAAAAAAAAAAGAAAAAGGCGATCAAAACCTGTCGAAAGTTCGGAAGTTCGATTGAGAGGTTTTTTTATTGCTTTTAAAGTGGACGGCCGCCCAAGTTGGTGGAATTCATAATTCCTGAGATGTTTGTTTGTTCTTCTTTATTACGCGACTACCTACCTAACCTAC	7	[21, 66, 67, 121, 170, 256, 275]
98-8	TCTTTTTTTTTATCCGGTGCGATCGTTTAGTTCGCTGATTTGTTGACCCGATCAAAAATGGGACTTTAAGCCTCGCTGGCATGCACATAATTTGTAGTTTTTGGTCATTGGACAAAACTTTGACAAACAAAAAAAAAAAGAAAAAGGCGATCAAAACTTGTCGAAAGTTCGGAAGTTCGATTGAGAGGTTTTTTTATTTCTTTTAAAGTGGACGGCCGCCCAAGTTTGTGGAGTTCATAATTCCTGAGCTGTTTGTTTGTTCATCCTTATTACGCGACTACCTACCTAACCTAC	7	[35, 57, 140, 218, 250, 290, 294]
156-3	TCTTTTTTTTTATCCGGTGCGATCGTTTAGTTGCTGATTTGTTAACCCGATAAAAAATGGGAATTTAAGCCTCGCTGACATGCACATAATTTGTAGTTTTTGGTCATTGGACAAAACTTTGATATACAAAAAAAAAAGAAAAAGGCGATCAAAACTTGTCGAAAGTTCGGAAGTTCGATTGAGAGGTTTTTTTATTGCTTTTAAAGTGGACGGCCATCCAAGTTGGTGGAGTTCATAATTCATGAGCTGTTTGTTTGTTCTTCTTTATTACGCGACTACCTACCTAACCTAC	8	[47, 69, 85, 134, 136, 238, 240, 269]
16-7	TCTTTTTTTTTATCCGGTGCGATCGTTTAGTTGCTGATTTGTTGACTCGATAAAAAATGGGACTTTAAGCCTCGCTGGCATGCACATAATTTGTAGTTTTTGGTTATTGGACAAAACTTTGACAAACAAAAAAAAAAAGAAAAAGGCGATCAAACTTGTCGAAAGTTCGGAAGTTCGATTGAGAGGTTTTTTTATTGCTTTTAAAGTGGACGGCCGCCCAAGTTGGTGGAGTTCATAATTCCTGAGCTGTTTGTTTGTTCTTCGTTATTAGGCGACTCCCTACCTAACCTAC	8	[51, 115, 140, 167, 169, 294, 302, 309]
216-5	TCTTTTTTTTTATCCGGTGCGATCGTTTAGTTACTGATTTGTTGACCCGATAAAAAATGGGACTTTAAGCCTCGCTGACATGCACATAATTTGTAGTTTTTGGTCATTGGACAAAACTTTGACAAACAAAAAAAGAAGAAAAAGGCGATCAAAACTTGTCGAAATTTCGGAAATTCGATTGAGAGGTTTTTTTAGTGCTTTTAAAGTGGACGGCCGCCCAATTTGGTGGAGTTCATAATTCCTGAGTTGTTTGTTTGTTCTTCTTTATTACGCGACTACCTACCTAACCTAC	8	[36, 85, 148, 180, 189, 216, 246, 275]
217-9	TCTTTTTTTTTATCCGGTGCGATCGTTTAGTTACTGATTTGTTGACCCAATAAAAAATGGGACTTTAAGCCTCGCTGGCATGCACATAATTTGTATTTTTTGGTCATTGGACAAAACTTTGACAAACAAAAAAAAAAGAAAAAGGCGATCAAAACTTGTCGAAAGTTCGGAAGTTCGATTGAGAAGTATTTTTATTGCTTTTAAAGTGGACGGCCGCCCAAGTTGGTGGAGTTCATAATTCCTAAGCTATTTGTTTGTTCTTCTTTATTACGCGACTGCCTACCTAACCTAC	8	[36, 53, 103, 202, 205, 271, 277, 309]
228-1f	TCTTTTTTTTTATCCGGTGCGATCGTTTAGTTGCTGATTTGTTGACCCGATAAAAAATGGGACTTTAAGCTTCGCTGGCATGCACATAATTTGTAGTTTTTGGTCATTGGACAAAACTTTGACAAACAAAAAAAAAAGAAAAAGGCGATCAAAACTTGTCGAAAGTTCGGAAGTTCGATTGAGAGGTTTTTTTATTGCTTTTAAAGTGGATGGCCCCCCAAGTTGGTGGAGTTCATAATTCCTGAGCTGTTTTTTGTTCATCTTTATTAGGCGACTGCCTACCTAACCTAC	8	[78, 233, 238, 279, 282, 290, 302, 309]
62-13	TCTTTTTTTTTATCCGGTGCGATCGTTTAGTTGCTGATTTGTTGACCCGATAAAAAATGGGACTTTAAGCCTCGCTGGCACGCACATAATTTGTATTTTTTGGTCATTGGACAAAACTTTGACAAACAAAAAAAAAAGAAAAAGGCGATCAAAACTTGTCGAATGTTCGGAAGTTCGATTGAGAGGTTTTTTTATTGCTTTCAAAGTGAACGGCCGCCCAAGTTGGTGGAGTTCATAATTCCTGAGCTGTTTGTTTGCTCTTGTATATTACGCGACTACCTACCTAACCTAC	8	[88, 103, 178, 224, 231, 287, 292, 295]
73-7	TCTTTTTTTTTATCCGGTGCGATCGTTTAGTTGCTGATTTGTTGACCCGATAAAAAATGGGACTTTAAGCCTCGCTGGCATGCACATAATTTGTAGTTTTTGGTCATTGGACAAAAATTTGACAAACAAAAAAAAAAGAAAAAGGCGATCTAAACTTGTCGAAAGTTCGGAAGTTCGATTGAGAGGTTTTTTTATTGCTTTTTAAAGTGGACGGCCGCCCAAGTTGGTGGAGTTCATAATTTCTGAGTTGTTCTGTTTGTTCTTCTTTATTACGCGACTGCCTACCTAACCTAC	8	[128, 164, 220, 268, 275, 278, 280, 309]
76-1	TCTTTTTTTTTATCCGCTGCGATCGTTTAGTTGCTGATTTGTTGACCCGATAAAAACTGGGACTTTAAGCCTCGCTGGCATGCACATAATTTGTAGTTTTTGGTCATTTGACATAACCTTGACAAACAAAAAAAAAGAAACAGGCGATCAAAACTTGTCGAAAGTTCGGAAGTTCGATTGATAGGTTTTTTTATTGCTTTTAAAGTGGACGGCCGCCCAAGTTGGTGGAGTTCATAATTCCTGAGCTGTTTGTTTGTTCTTCTTTATTACGCGACTACCTACCTAACCTAC	8	[18, 62, 119, 124, 129, 141, 155, 200]
80-11	TCTTTTTTTTTATCCGGTGCGATCGTTTAGTTGCTGATTTGTTAACCCGATAAAAAATGGGACTTTAAGCCTCGCTGGCATGCACATAATTTGTAGTTTTTGGTCAATGGACAAAACTTTGACAAACAAAAAAAAAAAGAAAAAGGCGATCAAAACTTGTCGAAAGTTCGGTAGTTCGATTGAGAGGTTTTTTTATTGCTTTTAAAGTGGAAGGCCGCCCAAGTTGGTGGAGTTCATAATTCCTGAACTATTTGTTTGTTCTTCATTATTACGCGACTACCTACCTAACCTAC	8	[47, 117, 140, 187, 233, 274, 277, 294]
82-14	TCTTTTTTTTTATCCGGTGCGATCGTTTAGTTGCTGATTTGTTGACCCGATAAAAAATGGGACTTTAAGCCTCGCTGGCATACACATAATTTGTAGTTTTTGGTCATTGGACAAAATTTGACAAACAAAAAAAAAGGAAAAAGGCGATCAAAAGTTGTCGAAAGTTCGGAAATTCGATTGAGATGTTTTTTTATTGCTTTTAAAGTGGACGGCCGCCCCAAGTTGGTGGAGTTCATAATTCCTGAGCTGTTTGTTTGTTCTTCTTTATTACGCGACTACCTACCTAACCTAC	8	[89, 126, 128, 150, 169, 189, 202, 239]
114-15	TCTTTTTTTTTATCCGGTGCGATCGTTTAGTTGCTGATTTGTTGACCCGATAAAAAATGGGACTTTAAGCCTCGCTGGCATGCACATAATTTGTAGTTTTTGGTCATTGGATAAAACTTTGACAAACAGAGAAAAAAGAAAAAGGCGAACAAAACATGTCGAAAGTTCGGAAGTTCGATTGAGAGGTTTTTTTATTGCTTTTAAACTGTACGGTCGCCCAAGTTGGTGGAGTTCATAATTCCTGAGCTGTTTGTTTGTTCTTCTTTATTACGCGACTGCCTACCTAACCTAC	9	[122, 142, 144, 162, 170, 228, 231, 236, 309]
116-1	TCTTTTTTTTTATCCGGTGCGATCCTTTAGTTGCTGATTTGTTGACCCGATAAAAAATGGGACTTTAAGCCTCGCTGGCATGCACATAATTTGTAGTTTTTGGTCATTGGACAAAACTTTGATAAACAAAAAAAAAAGAAAAAGGCGATCAGAACTTGTCGAAATTTCGGAAGTTCGATTGAGAGGTTTTTTTATTGCTTTTAAAGTGGACGGCCGCCCAAGTTGGTGGAGTTCATAATTCCTGAGTTGTTTGTATGTTCATCTTTATTACGCGATTGCCTACCTAACCTAC	9	[27, 134, 165, 180, 275, 284, 290, 307, 309]
127-1v	TCTTTTTTTTTATCCGGTGAGATCGTTTAATTGCTGATTTGTTGACCCGATAAAAAATGGGACTTTAAGCCTCGCTGACATGCACATAATTTGTATTTTTTGGTCATTGGACAAAACTTTGACAAACAAAAAAAAAAAGAAAAAGGCAATCAAAACTTGTCGAAAGTTCGGAAGTTCGATTGAGAGGTTTTTTTATTGCTTTTAAAGTGGACGGCCGCCCAAGTTGGTGGAGTTCATAATTCCTGAGCTGTTTGTTTGTTTTTCTTTATTATGCGACTGCCTACCTAACCTAC	9	[22, 32, 85, 103, 140, 160, 289, 302, 309]
156-12	TCTTTTTTTTTATCCGGTGCGATCGTTTAGTTGCTGATTTGTTGACCCGATAAAAAATGGGACTTTAAACCTTGCTGGCATGCACATAATTTGTAGTTTATGGTCATTGGACAAAACTTTGACAAATAAAAAAAAAAGAAAATGGCGATCAAAACTTGTCGAAAGTTCGGAAGTTCGATTGAGAGGTTTTTTTATTGCTTTTAAAGTGGATGGTCGCCCAAGTTGGTGGAGTTCATAATTCCTGAGCTGTGTGTTTGTTCTTCTTTATTACGCGACTGCCTACCTAACCTAC	9	[76, 80, 109, 138, 156, 233, 236, 280, 309]
156-13	TCTTTTTTTTTATCCGGTGCGATCGTTTAGTTGCTGATTTGTTGAGCCGATAAAAAATGGAACTTTAAGCCTCGCTGGTATGCACATAATTTGTAGTTTTTGGTCATTGGACAAAACTTTGACAAACAAAAAAAAAAGACAAATGCGATCAAAACTCGTCGAAAGTTCGGAAGTTCGATTGAGAGATTTTTTTATTGCTCTTAAAGTGGACGGTCGCCCAAGTTGGTGGAGTTCATAATTCCTGAGCTGTTTGTTTGTTCTTCTTTATTACGCGACTACCTACCTAACCTAC	9	[49, 67, 86, 153, 157, 171, 203, 222, 236]
186-1	TCTTTTTTTTTATCCGGTGCGATCGTTTAGTTGCTGATTTGATGACCCGAAAAAAAATGGGACTTTAAGCCTCGCTGGCATGCACATAATTTGTAGTCTATGGTCATTGGACAAAACGTTGACCAACAAAAAAAAAAGAAAAAGGCGATCAAAACTTGTCGAAAGTTCGGAAGTTCGATTGAGAGGTTTTTTTATTGCTTTTAAAGTGGACGACCGCCCAAGTTGGTGGAGTTCATAATTCCTGAGCTGTTTGTTTGTTCCTCTTTATTACGCGACTGCCTACCTAACCTAC	9	[45, 55, 106, 109, 129, 135, 235, 290, 309]
64-6	TCTTTTTTTTTATCCGGTGCGATAGTTTAGTTGCTGATTTGTTTACCCGATAAAAAATGGGACTTTAACCCTCGCTGGCATGCACATAATTTGTAGTTTTTGGTCATTGGACAAAACTTTGATAAACAAAAAAAAAAGAAAAAGGCGATCAAAACTTGTCGAAAGTTCGGAAGTTCGATTGAGAGGTTTTTTTATTGCTTTAAAAGTGGACGGCTGCCCAAATTGGTGGAGTTCATAATTCCTGAACTGTTTGTTTGTTCTTCATTATTACGCGACTACCTACCTAACCTAC	9	[26, 47, 76, 134, 224, 237, 246, 274, 294]
82-1v	TCTTTTTTTTTATCCGATGCGATCGTTTAGTTGCTGATTTGTTGACCCGATAAAAATGGGACTTTAAGCCTCGCTGGCATGCACATAATTTATAGTTTTTGGTCGTTGGACAAAGCTTTGACAAACAAAAAAAAAAGAAAAAGGCGATCAAAACTTGTCGAAAGTTCGGAAGTTCGATTGAGAGGTGTTTTTATTGCTTTTAAAGTGGACGGCCGCCCAAGTTAATGGAGTTCATAATTCCTGAGCTGTTTGTTAGTTCTTCTTTATTACGCGACTACCTACCTAACCTAC	9	[18, 62, 100, 116, 127, 205, 250, 251, 285]
118-14	TCTTTTTTTTTATCCGGTACGATCGCTTAGTTGCTGATTTGTTGAACCGATAAAAAATGGGACTTTAAGCCTCGCTGGGATGCACATAATTTGTAGTTTTTGGTCATTGGACAAAACTTTGACAAACGAAAAAAAAAGAAAAAGGCGATCAAAACTTGTCGAAAGTTCGGAAGTTCGATTGAGAGGTTTTTTTATTGCATTTAAAGTGGACGGCCGCCCAAGTTGGTGGAGTTCATAATTCATGAACTGTTTGTTTGCTCTTCTGTATTACGCGACTACCTACCTAACCTAC	10	[21, 28, 49, 86, 141, 221, 269, 274, 287, 295]
128-1	TCTTTTTTTTTATCCGGTGCGATCGTTTAGTTGCTGATTTATTGACCCGATAAAAAATGGGACTTTAAGCCTCGCTGGCATGCACATAATTTGTAGTTTTTGGTCATTGGACAAAATTTGACAAACAATAAAAAAAGAAAAAGGCGATCAAAACTTGTCGAAAGTTCGGATGTTCGAATGAGAGATTTTTTTATTACTTTTAAAGTGGACGGCCGTCCAAGTTGGTGGAGTTCATAATTCCTGAGCTGTTTGTTTGTTCTTCTTTATTACGCGAATACCTACCTAACCTAC	10	[44, 126, 128, 143, 188, 196, 203, 218, 240, 307]
135-10	TCTTTTTTTTTATCCGATGCGATCGTTTAGTTGTTGATTTGTTGACCCGATAAAAAATGGGACTTTAAGCCTCGCTGGTATGCACATAATTTGTAGTTTTTGGTCATTGGACAAAACTTTGACAAACAAAAAAAAAAGAAAAAGGCAATCAAAACTTGTCGAAAGTTCGGAAGTTCGATTGAGAGGTTTTTTTATAGCTTTTAAAGTGGACGGCCGCCCAAGTTGGTGTAGTTCATAATTCCTGAGCTGTATGTTTGTTCTCTTTATTACGCGAATACCTACCTAACCTAC	10	[18, 37, 86, 160, 217, 254, 280, 291, 292, 307]
138-1	TCTTTTTTTTTATCCGGTGGGATCGTTTAGTTGCTGATTTGTTGTCCTGATAAAAAATGGGACTTTAAGCCTCGCTGGCATACACATAATTTGTAGTTTTTGGCCATTGGACAAAACTTTGACAAACAAAAAAAAAAGAAAAAGGCGATCAAAACTTCTCGAAAGTTCGGAAGTTCGATTGAGAGGTTTTTTTATTGCTTTTAAAGTGGACAGACGCCCAAGTTGGTGGAGTTCATAAATCCTGAGCTGTTTGTTTGTTCTGCTTTATTACGCGACTACCTACCTAACCTAC	10	[22, 48, 52, 89, 114, 172, 234, 236, 266, 291]
140-1	TCTTTTTTTTTATCCGGTGCGATCGTTTAGTTGCTGTTTTGTTGACCCGATAAAAAATGTGACTTTAAAGCTCGCTGGTATACACATAATTTGTAGTTTTTGGTCATTGGACAAAACTTTGACAAACAAAAAAAAAAGAAAAAGGCCATCAAAACTTGTCGAAAGTTCGGATGTTCGATTGAGAGGTTTTTTTATTGCTTTTAAAGTGGAAGGCCGCCCAAGTTGGTGGAGTTCATAATTCCTGAGCTGTTTGTTTGTTCTTCTTTACTACGCGACTACCTACCTAACCTAC	10	[40, 66, 76, 77, 86, 89, 160, 188, 233, 299]
140-3	TCTTTTTTTTTATCCGGTGCGATCGTCTAGTTGCTGATTTGCTGACCCAATAATAAATAGGACTTTAAGCCTCGCTGACATGCACATAATTTGTAGTTTTTGGTCATTGGACAAAACTTTGACAAACAAAAAAAAAAGAAAAAGGCGATCAAAACTTGTCGAAAGTTCGGAAGTTCGATTGAGAGGTTCTTTTATTACTTTTAAAGTGGACGGCCGCCCAAGTTGGTGGAGTTCATATTTCCTGAGCTGTTTGTTTGTTCCTCTTTATTACGCGACTACCTACCTAACCTAC	10	[29, 45, 53, 59, 65, 85, 206, 218, 264, 290]
209-1	TCTTTTTTTTTATCCGGTGCGATCGTTTAGCTGCTGATTTGTTGACCCGATAAAAAATGGGACTTTAAGCCTCGCTGGCATGCACGTAATTTGTACTTTTTGGTCATTGGACAAAACTTTGACAAACAAAAAAAAAAGAAAAGGGCGATCAAAACTTGTCCAAAGTTCGGAAGTTCGATTGAGAGGTTTTTTTATTGCTTTTAAACTGGACGGCCGCCCAAATTGGTGGAGTTTATAATTCCTGAGCTGTTTGCTTGTTCTTCTTTATTGCGCGACTACCTACCTAACCTAC	10	[33, 93, 103, 156, 175, 228, 246, 260, 283, 301]
209-14	TCTTTTTTTTTATCCGATGCGATCGTTTAGTTGCTGATTTGTTGACCCGTTAAAAAATGGGAATTTAAGCCTCGCTGGCAAGCACAAAATTTCTAGTTTTTATTCATTGGACAAAACTTTGACAAACAAAAAAAAAAGAAAAAGGCGATCAAAACTTGTCGAAAGTTCGGAAGTTCGATTGAGAGGTTTTTTTATTGCTTTTAAAGTGGACGGCCGCCCAAGTTGGTGGAGTTCATAATTCCTGAGCTATTTGTTTGTTTTTCTTTATTACGCGACTACCTACCTAACCTAC	10	[18, 54, 69, 88, 94, 100, 111, 112, 277, 289]
212-1	TCTTTTTTTTTATCCGGTGCGATCGTTTAGTTACTGATTTGTTGACCCGATAAAAAATGGGACTTTAAGCCTCGCTGACATGCTCATAATTTGTAGTTTTTGGTCATTGGATAAAACTTTGACAAACAAAAAAAAAAGAAAAAGGCGATCAGAACTTGTCGAAAGTTCGGAAGTTCGATTGAGAGGTTTTTTTATTGCTTTTAAAGTGGGCGGCCGCCCAAGTTGGTGGAGTTCATAATTCCTGAGCTGTTTGTTTATTCTTTTTTATACGTGACTACCTACCTAACCTAC	10	[36, 85, 91, 122, 165, 232, 286, 292, 299, 304]
49-1f	TCTTTTTTTTTATCCGGTGCTATCGTTTAGTTGCTGATTTCTTGACCCGATAAAAAATGGGACTTTAAGCCTCGCTGGCATGCACATAATTAGTAGTTTTTGGTCATTGGACAAAACTTTGAAAAACAAAAAAAAAAGAAAAAGGCGATCAAAACTTGTCGAAAATTCGGAAGTTCGATTGAGAGGTTTTTTTATTGCTTTTAAAGTGGATGGCCTCCCAAGTTGGTGGAGTTCATAATTACTGAGCTATTTGTTTGTTCTTCTTTATTACGCGACTACCCACCTAACCTAC	10	[23, 44, 99, 134, 180, 233, 238, 268, 277, 316]
82-2	TCTTTTTTTTTATATCCGGTGCGATCGTTTAGTTGCTAATTTAATGACCCGATAAAAAATGGGACTTTAAGCCTCGCTGACATGCACATATTTTGTAATTTTTGGTCATTGGATAAAACTTTGACAAACAAAAAAAAAAAGAAAAAGGCGATCAAAACTTGTCGAAAGTTCGGAAGTTCGATTGAGAGGTTTTTTTATTGCTTTTAAAGTGGACGGCCGCCCAAGTTGGTGGAGTTCATAATTCCTGAGCTGTTTGTTTGTTCTTCTTTATTACGCGACTACCTACCTAACCTAC	10	[10, 11, 39, 44, 45, 85, 96, 103, 122, 140]

## Sheet: 02
eveS2 variant sequences
Line	Sequence	No. mutations	Coordinates mutations
eveS2_nt22	GGTTACCCGGTACTGCATAACTATGGAACCCGAACCGTAACTGGGACAGATCGAAAAGCTGGCCTGGTTTCTCGCTGTGTGTGCCGTGTTAATCCGTTTGCCATCAGCGAGATTATTAGTCAATTGCAGTTGCAGCGTTTCGCTTTCGTCCTCGTTTCACTTTCGAGTTAGACTTTATTGCAGCATCTTGAACAATCGTCGCAGTTTGGTAACACGCTGTGCCATACTTTCATTTAGACGGAATCGAGGGACCCTGGACTATAATCGCACAACGAGACCGGGTTGCGAAGTCAGGGCATTCCGCCGATCTAGCCATCGCCATCTTCTGCGGGCGTTTGTTTGTTTGTTTGCTGGGATTAGCCAAGGGCTTGACTTGGAATCCAATCCCGATCCCTAGCC…	1	[22]
eveS2_nt29	GGTTACCCGGTACTGCATAACAATGGAATCCGAACCGTAACTGGGACAGATCGAAAAGCTGGCCTGGTTTCTCGCTGTGTGTGCCGTGTTAATCCGTTTGCCATCAGCGAGATTATTAGTCAATTGCAGTTGCAGCGTTTCGCTTTCGTCCTCGTTTCACTTTCGAGTTAGACTTTATTGCAGCATCTTGAACAATCGTCGCAGTTTGGTAACACGCTGTGCCATACTTTCATTTAGACGGAATCGAGGGACCCTGGACTATAATCGCACAACGAGACCGGGTTGCGAAGTCAGGGCATTCCGCCGATCTAGCCATCGCCATCTTCTGCGGGCGTTTGTTTGTTTGTTTGCTGGGATTAGCCAAGGGCTTGACTTGGAATCCAATCCCGATCCCTAGCC…	1	[29]
eveS2_nt59	GGTTACCCGGTACTGCATAACAATGGAACCCGAACCGTAACTGGGACAGATCGAAAAGATGGCCTGGTTTCTCGCTGTGTGTGCCGTGTTAATCCGTTTGCCATCAGCGAGATTATTAGTCAATTGCAGTTGCAGCGTTTCGCTTTCGTCCTCGTTTCACTTTCGAGTTAGACTTTATTGCAGCATCTTGAACAATCGTCGCAGTTTGGTAACACGCTGTGCCATACTTTCATTTAGACGGAATCGAGGGACCCTGGACTATAATCGCACAACGAGACCGGGTTGCGAAGTCAGGGCATTCCGCCGATCTAGCCATCGCCATCTTCTGCGGGCGTTTGTTTGTTTGTTTGCTGGGATTAGCCAAGGGCTTGACTTGGAATCCAATCCCGATCCCTAGCC…	1	[59]
eveS2_nt74	GGTTACCCGGTACTGCATAACAATGGAACCCGAACCGTAACTGGGACAGATCGAAAAGCTGGCCTGGTTTCTCACTGTGTGTGCCGTGTTAATCCGTTTGCCATCAGCGAGATTATTAGTCAATTGCAGTTGCAGCGTTTCGCTTTCGTCCTCGTTTCACTTTCGAGTTAGACTTTATTGCAGCATCTTGAACAATCGTCGCAGTTTGGTAACACGCTGTGCCATACTTTCATTTAGACGGAATCGAGGGACCCTGGACTATAATCGCACAACGAGACCGGGTTGCGAAGTCAGGGCATTCCGCCGATCTAGCCATCGCCATCTTCTGCGGGCGTTTGTTTGTTTGTTTGCTGGGATTAGCCAAGGGCTTGACTTGGAATCCAATCCCGATCCCTAGCC…	1	[74]
eveS2_nt124	GGTTACCCGGTACTGCATAACAATGGAACCCGAACCGTAACTGGGACAGATCGAAAAGCTGGCCTGGTTTCTCGCTGTGTGTGCCGTGTTAATCCGTTTGCCATCAGCGAGATTATTAGTCAACTGCAGTTGCAGCGTTTCGCTTTCGTCCTCGTTTCACTTTCGAGTTAGACTTTATTGCAGCATCTTGAACAATCGTCGCAGTTTGGTAACACGCTGTGCCATACTTTCATTTAGACGGAATCGAGGGACCCTGGACTATAATCGCACAACGAGACCGGGTTGCGAAGTCAGGGCATTCCGCCGATCTAGCCATCGCCATCTTCTGCGGGCGTTTGTTTGTTTGTTTGCTGGGATTAGCCAAGGGCTTGACTTGGAATCCAATCCCGATCCCTAGCC…	1	[124]
eveS2_nt161	GGTTACCCGGTACTGCATAACAATGGAACCCGAACCGTAACTGGGACAGATCGAAAAGCTGGCCTGGTTTCTCGCTGTGTGTGCCGTGTTAATCCGTTTGCCATCAGCGAGATTATTAGTCAATTGCAGTTGCAGCGTTTCGCTTTCGTCCTCGTTTCACATTCGAGTTAGACTTTATTGCAGCATCTTGAACAATCGTCGCAGTTTGGTAACACGCTGTGCCATACTTTCATTTAGACGGAATCGAGGGACCCTGGACTATAATCGCACAACGAGACCGGGTTGCGAAGTCAGGGCATTCCGCCGATCTAGCCATCGCCATCTTCTGCGGGCGTTTGTTTGTTTGTTTGCTGGGATTAGCCAAGGGCTTGACTTGGAATCCAATCCCGATCCCTAGCC…	1	[161]
eveS2_nt172	GGTTACCCGGTACTGCATAACAATGGAACCCGAACCGTAACTGGGACAGATCGAAAAGCTGGCCTGGTTTCTCGCTGTGTGTGCCGTGTTAATCCGTTTGCCATCAGCGAGATTATTAGTCAATTGCAGTTGCAGCGTTTCGCTTTCGTCCTCGTTTCACTTTCGAGTTAGGCTTTATTGCAGCATCTTGAACAATCGTCGCAGTTTGGTAACACGCTGTGCCATACTTTCATTTAGACGGAATCGAGGGACCCTGGACTATAATCGCACAACGAGACCGGGTTGCGAAGTCAGGGCATTCCGCCGATCTAGCCATCGCCATCTTCTGCGGGCGTTTGTTTGTTTGTTTGCTGGGATTAGCCAAGGGCTTGACTTGGAATCCAATCCCGATCCCTAGCC…	1	[172]
eveS2_nt180	GGTTACCCGGTACTGCATAACAATGGAACCCGAACCGTAACTGGGACAGATCGAAAAGCTGGCCTGGTTTCTCGCTGTGTGTGCCGTGTTAATCCGTTTGCCATCAGCGAGATTATTAGTCAATTGCAGTTGCAGCGTTTCGCTTTCGTCCTCGTTTCACTTTCGAGTTAGACTTTATTACAGCATCTTGAACAATCGTCGCAGTTTGGTAACACGCTGTGCCATACTTTCATTTAGACGGAATCGAGGGACCCTGGACTATAATCGCACAACGAGACCGGGTTGCGAAGTCAGGGCATTCCGCCGATCTAGCCATCGCCATCTTCTGCGGGCGTTTGTTTGTTTGTTTGCTGGGATTAGCCAAGGGCTTGACTTGGAATCCAATCCCGATCCCTAGCC…	1	[180]
eveS2_nt410	GGTTACCCGGTACTGCATAACAATGGAACCCGAACCGTAACTGGGACAGATCGAAAAGCTGGCCTGGTTTCTCGCTGTGTGTGCCGTGTTAATCCGTTTGCCATCAGCGAGATTATTAGTCAATTGCAGTTGCAGCGTTTCGCTTTCGTCCTCGTTTCACTTTCGAGTTAGACTTTATTGCAGCATCTTGAACAATCGTCGCAGTTTGGTAACACGCTGTGCCATACTTTCATTTAGACGGAATCGAGGGACCCTGGACTATAATCGCACAACGAGACCGGGTTGCGAAGTCAGGGCATTCCGCCGATCTAGCCATCGCCATCTTCTGCGGGCGTTTGTTTGTTTGTTTGCTGGGATTAGCCAAGGGCTTGACTTGGAATCCAATCCCGATCCCTAGCC…	1	[410]
eveS2_nt413	GGTTACCCGGTACTGCATAACAATGGAACCCGAACCGTAACTGGGACAGATCGAAAAGCTGGCCTGGTTTCTCGCTGTGTGTGCCGTGTTAATCCGTTTGCCATCAGCGAGATTATTAGTCAATTGCAGTTGCAGCGTTTCGCTTTCGTCCTCGTTTCACTTTCGAGTTAGACTTTATTGCAGCATCTTGAACAATCGTCGCAGTTTGGTAACACGCTGTGCCATACTTTCATTTAGACGGAATCGAGGGACCCTGGACTATAATCGCACAACGAGACCGGGTTGCGAAGTCAGGGCATTCCGCCGATCTAGCCATCGCCATCTTCTGCGGGCGTTTGTTTGTTTGTTTGCTGGGATTAGCCAAGGGCTTGACTTGGAATCCAATCCCGATCCCTAGCC…	1	[413]
eveS2_nt423	GGTTACCCGGTACTGCATAACAATGGAACCCGAACCGTAACTGGGACAGATCGAAAAGCTGGCCTGGTTTCTCGCTGTGTGTGCCGTGTTAATCCGTTTGCCATCAGCGAGATTATTAGTCAATTGCAGTTGCAGCGTTTCGCTTTCGTCCTCGTTTCACTTTCGAGTTAGACTTTATTGCAGCATCTTGAACAATCGTCGCAGTTTGGTAACACGCTGTGCCATACTTTCATTTAGACGGAATCGAGGGACCCTGGACTATAATCGCACAACGAGACCGGGTTGCGAAGTCAGGGCATTCCGCCGATCTAGCCATCGCCATCTTCTGCGGGCGTTTGTTTGTTTGTTTGCTGGGATTAGCCAAGGGCTTGACTTGGAATCCAATCCCGATCCCTAGCC…	1	[423]
eveS2_nt463	GGTTACCCGGTACTGCATAACAATGGAACCCGAACCGTAACTGGGACAGATCGAAAAGCTGGCCTGGTTTCTCGCTGTGTGTGCCGTGTTAATCCGTTTGCCATCAGCGAGATTATTAGTCAATTGCAGTTGCAGCGTTTCGCTTTCGTCCTCGTTTCACTTTCGAGTTAGACTTTATTGCAGCATCTTGAACAATCGTCGCAGTTTGGTAACACGCTGTGCCATACTTTCATTTAGACGGAATCGAGGGACCCTGGACTATAATCGCACAACGAGACCGGGTTGCGAAGTCAGGGCATTCCGCCGATCTAGCCATCGCCATCTTCTGCGGGCGTTTGTTTGTTTGTTTGCTGGGATTAGCCAAGGGCTTGACTTGGAATCCAATCCCGATCCCTAGCC…	1	[463]

## Sheet: 03
rhoNEE variant sequences
Line	No. mutations	Coordinates mutations
rhoF6	2	A -> G 3	X -> T 37
rhoF9	4	A -> G 3	T -> A 56	T -> C 215	C -> X 339
rhoF10	2	X -> C 5	T -> A 183
rhoF11	1	X -> T 43
rhoF13	3	X -> T 3	X -> G 13	C -> A 33
rhoF16	1	T -> C 39
rhoF22	1	T -> C 71
rhoF25	1	C -> A 335
rhoF27	2	A -> G 3	T -> C 331
rhoF29	1	T -> C 5
rhoF30	1	T -> C 331
rhoF33	3	C -> T 9	G -> A 28	T -> C 107
rhoF34	3	X -> T 3	X -> C 5	X -> C 39
rhoF36	4	A -> G 83	A -> C 342	T -> G 348	G -> C 352
rhoF40	3	A -> G 169	T -> G 344	C -> X 345
rhoF43	2	A -> G 75	A -> T 174
rhoF44	7	X -> T 3	X -> A 5	X -> T 12	X -> C 13	X -> T 22	X -> C 39	X -> C 56
rhoM1	2	A ->G 136	G -> T 243
rhoM3	1	C -> A 333
rhoM4	2	A -> T 256	C -> T 343
rhoM8	1	A -> G 3
rhoM11	1	T -> C 331
rhoM14	1	T -> X 349
rhoM17	5	X -> A 5	X -> C 39	A -> T 144	A -> T 256	G -> A 353
rhoM18	1	T -> A 183
rhoM19	3	X -> A 5	X -> C 39	T -> A 183
rhoM23	2	X -> T 3	X -> T 37
rhoM28	3	X -> A 5	X -> C 15	X -> C 39
rhoM29	1	A -> G 83
rhoM30	4	C -> X 6	A -> G 52	G -> X 161	X -> A 164
rhoM32	1	X -> C 5
rhoM34	2	X -> T 3	X -> C 39
rhoM41	2	X -> T 3	X -> C 5
rhoM42	1	X -> T 3
rhoM44	1	G -> T 229
rhoM46	1	C -> G 354

## Sheet: 04
twiPE variant sequences
Line	No. mutations	Coordinates mutations
twiF2	1	T -> A 131
twiF6	1	C -> X 116
twiF32	1	A -> G 148
twiF35	1	T -> A 56
twiF38	3	X -> T 3	T -> G 26	C -> T 247
twiF39	7	X -> T 3	X -> T 10	X -> C 17	X -> C 22	X -> T 47	X -> T 47B	X -> T 79
twiM3	3	X -> C 22	X -> T 79	X -> C 256
twiM4	2	A -> X 7	C -> X 116
twiM5	4	X -> T 3	X -> C 20	X -> C 22	X -> T 79
twiM10	2	T -> G 26	C -> T 247
twiM13	1	X -> T 3
twiM14	6	X -> T 3	X -> T 10	X -> C 17	X -> T 42	X -> T 42b
twiM16	1	A -> G 88
twiM17	1	X -> C 5
twiM20	1	A -> T 58
twiM23	3	X -> T 3	X -> T 10	X -> C 17
twiM24	3	T -> A 52	A -> X 187	A -> G 221
twiM31	1	G -> A 265
twiM33	1	T -> C 17
twiM38	2	T -> A 91	A -> G 126
twiM39	2	A -> X 41	T -> X 48
twiM40	1	X -> C 256
twiM44	1	T -> A 64

## Sheet: 05
tinB variant sequences
Line	Sequence	No. mutations	Coordinates mutations
>tinman-B_12	CTCGAGGCTTTGACAAATCATCGTTATTTGTACAAGAGGCCGAAGACAAAGACGAGGAGGGATAGTGTTAACAATAAGAACAACAACGTCCGAGGCAGGCAGTCGGGAGTCACGGCGATCGCTGGTCCGCCCGATCCCTTCTGGGCTGGTCAACATGTGTGATTCGCATGTGTGGACCGCCGCACAGGGGCGTCCTTAATTGCCTGATGAGCCATGAAATGATGTCACCATGGATCCTGTCGCGCCAGCAGGAAGTGG-CAAAAAGCCCTCGTCCCAGCTCCCCGGGCTGTGTCCTCCGTGATGCAACATATGGCGGCCATATACGAGACTTTGTATTGCCTTGTTTCTAACCTTGCGCTTTTCCATTTTCCTGCTTTCCCGC	5	72: A>G	75: C>T	99: T>C	271: G>- (indel)	279: T>C
>tinman-B_13	CTCGAGGCTTTGACAAATCATCGTTATTTGTACAAGAGGCCGAAGACAAAGACGAGGAGAGACAGTGTTAACAATAAGAACAACAATGTCCGAGGCAGGCAGTCGGGAGTCACGGCGATCGCTGGTCCGCCCGATCCCTTCTGGGCTGGTCAACATGTGTGATTCGCATGTGTGGACCGCCGCACAGGGGCGTCCTTAATTGCCTGATGAGCCATGAAATGATGTCACCATGGATCCTGTCGCGCCAGCAGGAAGTGGGCAAAAAGTCCTCGTCCCAGCTCCCCGGGCTGTGTCCTCCGTGATGCAACATATGGCGGCCATACACGAGACTTTGTATTGCCTTGTTTCTAACCTTGCGCTTTTCCATTTTCCTGCTTTCCCGC	1	335: T>C
>tinman-B_17	CTCGAGGCTTTGACAAATCATCGTTATTTGTACAAGAGGCCGAAGACAAAGACGAGGAGAGACAGTGTTAACAATAAGAACAACAATGTCCGAGGCAGGCAGTCGGGAGTCACGGCGATCGCTGGTCCGCCCGATCCCTTCTGGGCTGGTCAACATGTGTGATTCGCATGTGTGGACCGCCGCACAGGGGCGTCCTTAATTGCCTGAAGAGCCATGAAATGATGTCACCATGGATCCTGTCGCGCCAGCAGGAAGTGGGCAAAAAGTCCTCGTCCCAGCTCCCCGGGCTGTGTCCTCCGTGATGCAACATATGGCGGCCATATACGAGACTTTGTATTGCCTTGTTTCTAACCTTGCGCTTTTCCATTTTCCTGCTTTCCCGC	1	220: T>A
>tinman-B_31	CTCGAGGCTTTGACAAATCATCGTTATTTGTACAAGAGGCCGAAGACAAAGACGAGGAGAGACAGTGTTAACAATAAGAACAACAATGTCCGAGGCAGGCAGTCGGGAGTCACGGCGATCGCTGGTCCGCCCGATCCCTTCTGGGCTGGTCAACATGTGTGATTCGCATGTGTGGACCGCCGCACAGGGGCGTCCTTAATTGCCTGATGAGCCATGAAATGATGTCACCATGGATCCTGTCGCGCCAGCAGGAAGTGGGCAAAAAGTCCTCGTCCCAGCTCCCCGGGCTGTGTCCTCCGTGATGCAACATATGGCGGCCATATACGAGACTTTGTATTGCCTTGTTTCTAACCTTGCGCTTTTCCATTTTCCTGTTTTCCCGC	1	387: C>T
>tinman-B_39	CTCGAGGCTTTGACAAATCATCGTTATTTGTACAAGAGGCCGAAGACAAAGACGAGGAGAGACAGTGTTAACAATAAGAACAACAATGTCCGATGCAGGCAGTCGGGAGTCACGGCGATCGCTGGTCCGCCCGATCCCTTCTGGGCTGGTCAACATGTGTGATTCGCATGTGTGGACCGCCGCACAGGGGCGTCCTTAATTGCCTGATGAGCCATGAAATGATGTCACCATGGATCCTGTCGCGCCAGCAGGAAGTGGGCAAAAAGTCCTCGTCCCAGCTCCCCGGGCTGTGTCCTCCGTGATGCAACATATGGCGGCCATATACGAGACTTTGTATTGCCTTGTTTCTAACCTTGCGCTTTTCCATTTTCCTGCTTTCCCGC	1	106: G>T
>tinman-B_86	CTCGAGGCTTTGACAAATCATCGTTATTTGTACAAGAGGCCGAAGACAAAGACGAGGAGAGACAGTGTTAACAATAAGAACAACAATGTCCGAGGCAGGCAGTCGGGAGTCACGGCGATCGCTGGTCCGCCCGATCCCTTCTGGGCTGGTCAACATGTGTGATTCGCATGTGTGGACCGCCGCACAGGGGCGTCCTTAATTGCCTGATGAGCCATGAAATGATGTCACCATGGATCCTGTCGCGCCAGCAGGAAGTGGGCAAAAGGTCCTCGTCCCAGCTCCCCGGGCTGTGTCCTCCGTGATGCAACATATGGCGGCCATATACGAGACTTTGTATTGCCTTGTTTCTAACCTTGCGCTTTTCCATTTTCCTGCTTTCCCGC	1	277: A>G
>tinman-B_92	CTCGAGGCTTTGACAAATCATCGTTATTTGTACAAGAGGCCGAAGACAAAGACGAGGAGAGACAGTGTTAGCAATAAGAACAACAATGTCCGAGGCAGGCAGTCGGGAGTCACGGCGATCGCTGGTCCGCCCGATCCCTTCTGGGCTGGTCAACATGTGTGATTCGCATGTGTGGACCGCCGCACAGGGGCGTCCTTAATTGCCTGATGAGCCATGAAATGATGTCACCATGGATCCTGTCGCGCCAGCAGGAAGTGGGCAAAAAGTCCTCGTCCCAGCTCCCCGGGCTGTGTCCTCCGTGATGCAACATATGGCGGCCATATACGAGACTTTGTATTGCCTTGTTTCTAACCTTGCGCTTTTCCATTTTCCTGCTTTCCCGC	1	83: A>G
>tinman-B_99	CTCGAGGCTTTGACAAACCATCGTTATTTGTACAAGAGGCCGAAGACAAAGACGAGGAGAGACAGTGTTAACAATAAGAACAACAATGTCCGAGGCAGGCAGTCGGGAGTCACGGCGATCGCTGGTCCGCCCGATCCCTTCTGGGCTGGTCAACATGTGTGATTCGCATGTGTGGACCGCCGCACAGGGGCGTCCTTAATTGCCTGATGAGCCATGAAATGATGTCACCATGGATCCTGTCGCGCCAGCAGGAAGTGGGCAAAAAGTCCTCGTCCCAGCTCCCCGGGCTGTGTCCTCCGTGATGCAACATATGGCGGCCATATACGAGACTTTGTATTGCCTTGTTTCTAACCTTGCGCTCTTCCATTTTCCTGCTTTCCCGC	2	30: T>C	373: T>C
>tinman-B_29	CTCGAGGCTTTGACAAATCATCGTTATTTGTACAAGAGGCCGAAGACAAAGACGAGGAGAGACAGTGTTAACAATAAGAACAACAATGTCCGAGGCAGGCAGTCGGGAGTCACGGCGATCGCTGGTCCGCCCGATCCCTTCTGGGCTGGTCAACATGTGTGATTCGCATGTGTGGACCGCCGCACAGGGGCGTCCTTAATTGCCTGATGAGCCATGAAATGATGTCACCATGGATCCTGTCGCGCCAGCAGGAAGTGGGCAAAAAGTCCTCGTCCCAGCTCCCCGGGCTGTGTCCTCCGTGATGCAACTTATGGCGGCCATATACGAGACTTTGTATTGCCTTGTTTCTAACCTTGCGCTTTTCCATTTTCCTGCTTTCCCGC	1	321: A>T
>tinman-B_40	CTCGAGGCTTTGATAAATCATCGTTATTTGTACAAGAGGCCGAAGACAAAGACGAGGAGAGACAGTGTTAACAATAAGAACAACAATGTCCGAGGCAGGCAGTCGGGAGTCACGGCGATCGCTGGTCCGCCCGATCCCTTCTGGGCTGGTCAACATGTGTGATTCGCATGTGTGGACCGCCGGACAGGGGCGTCCTTAATTGCCTGATGAGCCATGAAATGATGTCACCATGGATCCTGTCGCGCCAGCAGGAAGTGGGCAAAAAGTCCTCGTCCCAGCTCCCCGGGCTGTGTCCTCCGTGATGCAACATATGGCGGCCATATACGAGACTTTGTATTGCCTTGTTTCTAACCTTGCGCTTTTCCATTTTCCTGCTTTCCCGC	2	26: C>T	195: C>G
>tinman-B_67	CTCGAGGCTTTGACAAATCATCGTTATTTGTACAAGAGGCCGAAGACAAAGACGAGGAGAGACAGTGTTAACAATAAGAACAACAATGTCCGAGGCAGGCAGTCGGGAGTCACGGCGATCGCTGGTCCGCCCGATCCCTTCTGGGCTGGTCAACATGTGTGATTCGCATGTGTGGACCGCCGCACAGGGGCGTCCTTAATTGCCTGATGAGCCATGAAATGATGTCACCATGGATCCTGTCGCGCCAGCAGGAAGTGGGCAAAAAGTCCTCGTCCCAGCTCCCCGGGCTGTGTCCTCCGTGATGCAACATATGGCGGCCATACACGAGACTTTGTATTGCCTTGTTTCTAACCTTGCGCTTTTCCATTTTCCTGGTTTCCCGC	2	335: T>C	387: C>G
>tinman-B_81	CTCGAGGCTTTGACAAATCATCGTTATTTGTACAAGAGGCCGAAGACAAAGACGAGGAGAGACAGTGTTAACAATAAGAACAACAATGTCCGAGGCAGGCAGTCGGGTGTCACGGCGATCGCTGGTCCGCCCGATCCCTTCTGGGCTGGTCAACATGTGTGATTCGCATGTGTGGACCGCCGCACAGGGGCGTCCTTAATTGCCTGATGAGCCATGAAATGATGTCACCATGGATCCTGTCGCGCCAGCAGGAAGTGGGCAAAAAGTCCTCGTCCCAGCTCCCCGGGCTGTGTCCTCCGTGATGCAACATATGGCGGCCATATACGAGACTTTGTATTGCCTTGTTTCTAACCTTGCGCTTTTCCATTTTCCTGCTTTCCCGC	1	120: A>T
>tinman-B_90	CTCGAGGCTTTGACAAGTCATCGTTATTTGTACAAGAGGCCGAAGACAAAGACGAGGAGAGACAGTGTTAACAATAAGAACAACAATGTCCGAGGCAGGCAGTCGGGAGTCACGGCGATCGCTGGTCCGCCCGATCCCTTCTGGGCTGGTCAACATGTGTGATTCGCATGTGTGGACCGCCGCACAGGGGCGTCCTTAATTGCCTGATGAGCCATGAAATGATGTCACCATGGATCCTGTCGCGCCAGCAGGAAGTGGGCAAAAAGTCCTCGTCCCAGCTCCCCGGGCTGTGTCCTCCGTGATGCAACATATGGCGGCCATATACGAGACTTTGTATTGCCTTGTTTCTAACCTTGCGCTTTTCCATTTTCCTGCTTTCCCGC	1	29: A>G
>tinman-B_25	CTCGAGGCTTTGACAAATCATCGTTATTTGTACAAGAGGCCGAAGACAAAGACGAGGAGAGACAGTGTTAACAATAAGAACAACAATGTCCGAGGCAGGCAGTCGGGAGTCACGGCGAGCGCTGGTCCGCCCGATCCCTTCTGGGCTGGTCAACATGTGTGATTCGCATGTGTGGACCGCCGCACAGGGGCGTCCTTAATTGCCTGATGAGCCATGAAATGATGTCACCATGGATCCTGTCGCGCCAGCAGGAAGTGGGCAAAAAGTCCTCGTCCCAGCTCCCCGGGCTGTGTCCTCCGTGATGCAACATATGGCGGCCATATACGAGACTTTGTATTGCCTTGTTTCTAACCTTGCGCTTTTCCATTTTCCTGCTTTCCCGC	1	131: T>G
>tinman-B_91	CTCGAGGCTTTGACAAATCATCGTTATTTGTACAAGAGGCCGAAGACAAAGACGAGGAGAGACAGTGTTAACAATAAGAACGACAATGTCCGAGGCAGGCAGTCGGGAGTCACGGCGATCGCTGGTCCGCCCGATCCCTTCTGGGCTGGTCAACATGTGTGATTCGCATGTGTGGACCGCCGCACAGGGGCGTCCTTAATTGCCTGATGAGCCATGAAATGATGTCACCATGGATCCTGTCGCGCCAGCAGGAAGTGGGCAAAAAGTCCTCGTCCCAGCTCCCCGGGCTGTGTCCTCCGTGATGCAACATATGGCGGCCATATACGAGACTTTGTATTGCCTTGTTTCTAACCTTGCGCTTTTCCATTTTCCTGCTTTCCCGC	1	94: A>G

## Sheet: 06
UAS-library
Line	Note	Sequence	Length	A	T	G	C	Stage of onset			Comparison to control
		UAS site in red						Early	Mid	Late	Like	More	Less
GenC2_1		CGTCAAGCCGTTGCCTCAGCGAAATGTAGGACGTTATTACAACGTTATCAAACCCGTTGACTTGTTCACGATGAAAACAGCGAGTTTTGCCCGGAGTACTGTCCTCCGGCAACTACGCATAGCGGTGGTAAAGATAAGTCTTGGGACTCCGGACCCACTGTACCTACGTCAATGTCCGCCGGCTGTCTTGCAATGT	196	47	49	48	52		X	X		x
GenC2_3		GATGTACCGTATTATGAATCACAGTGTCGTGGACAATAGTGTGATAGAGAATCGTACTATCGCCATAAAAATCCGACTGCCCGGAGTACTGTCCTCCGGCAATAGTCCAATAGCATGGCACATACCAACATATCGTAGTACTTTCACGACCGTATACTAAGGGGTATGGCCTATTACGAC	180	54	45	39	42		X	X		x
GenC2_10		ATCATCGGCGTACCTACGACTTCTACGTTCCTCGCAAATTCAAAACTCGTTGTTTTTAATCCTATGATACTAGTTAATTATCGCACAGTGGCCGCATGGATGCCCGGAGTACTGTCCTCCGGCAAACTGGACGACCAAGTTCATCAAGCACGGGCACGCTCTCTACGTAATAAATATGAAAGCTCAGCCTGGACCCCC	198	52	50	39	57		x	X	x
GenC2_11		CCCGTTAACTTCTACCGCGACAGTCACCTTCTATTTATATCCTAACCGTTACCGGAGGGCGACACGTTATGTGCCCGGAGTACTGTCCTCCGGCAATGTAGGAACGAGCGGATAAGGAGTTCCGAGGCTAAACCAATCATGAACATACGTCGACTACCGGATCAGGTT	168	43	39	40	46		X	X			x
GenC2_13		TTGCGCACCATGCCCGGAGTACTGTCCTCCGGCAAACTGTCAACCGCAAATTGAGACGTGTTTCCAAACGTCCCCACAGTATCCATACGTGAAATGCTCATTCGCTT	107	26	26	21	34						x
GenC2_14	no UAS	CTACTTCCTGCGCACGTTAATCGAACCATATTGCTACTACGACGCCGTCCTGCCTCTCATAAGAAACAATTGTCCCATGCCGC	83	20	21	13	29	x	X	X		x
GenC2_18		AGCCAGCTGGCTATGTTAATGACGTTCATCAAATGCTAGTTATCACGATCGCGCGGCGGAAGAGTTGGAACATAGTACCGTGCCCGGAGTACTGTCCTCCGGCAAGTTCTATAAGGTAAGGTGCACGTTCAGGATTTAAAACCTTACGCAACGCCGCGACTTGAAGCGAGCCGCCCGTATCAACGTTGGAGT	192	49	44	52	47		X	X	x
GenC2_21	double	AATGAGGGGAACGAGCGATCAGAAGGAAGAGTCCTGCCCCATCTCGAGCGGCGCGATTCGAATCGATGTGCCCGGAGTACTGTCCTCCGGCAAACCTGCTCGTGACATGCCGATTCCTGATTCTTTAAGTGCTAGACATCGCGTTAAGTACCGATGTACCCGCGTCTAGATTTCTTTTATGTATCTTCACCTTGTGAAAAGAAGGGGCAACGCTGGTCCCTCCCCTCGCTTAAATAAGGGTGTCGCCAAGTTGCCGGAGGACAGTACTCCGGGCAAGAATAGCGGATCCTAGCGGCAATGATAAACCATATTCGATCAGTAAGGTGGCTATTGGGCCTGGGCCAGGGGCATACACAAAGCTTTTACCGTTGGAATACGTTCCGGCATTTGACACGATCC…	542	134	125	141	142						x
GenC2_22		GACACTCTCCGGCAGCAACACGTTATCCGGTGACATATGGTAAGAATCTTAATGATCTTAGCCATCAGGTCCTCACAATCCGGGGACTGCCACCTGCCCGGAGTACTGTCCTCCGGCAATGCGTACAGACGGACCTCGGGAGTCAAGCGCCTTTTTACCTCAGTCGCTTGGGCGATTAAGTCGTCTGACCTACTTCTA	198	44	48	47	59		X	X		x
GenC2_23		TGCGTTTCGAGCTCCAAATTAACCCCGTTGTAAACGTCGGCCCACAATCTTTCTCTAATCGAGGGGAATGATTATTGCCCGGAGTACTGTCCTCCGGCAAACTCATGGTGTGATCGATCCACCTTCGCTTCACGATCGCACGCCCGCTTTAGGACACGGTACCTTCATTCAAGATAC	177	40	47	37	53		X	X		x
GenC2_26		GTGGTTGCGGGCACCTGTGTTTCCTCCCTAAGAAGCTCGCTCGTTACACTGGACGCCCCATTGACGGTACAACTTGCCCGGAGTACTGTCCTCCGGCAACCTAATCCAAATTACTCAAGCCGTATGCGAGGTGTTAGGAGTAAGATTTGCCCATCGGCATAGGATAACGG	170	38	41	44	47			x			x
GenC2_33		CTTTTCATGGTGCCACTACCGAGTACCGTCCCGTAGTCGTCTTTGCGGCTAATTTTCATGACTGCCTGTTTATGCCCGGAGTACTGTCCTCCGGCAAAGGTGCCACGTGGCTTTTAACAGCAAATCCACATTCCTTGTGTCGTAGAGGCGATGACCCTCATTGCAAATGACGACATTTCGA	181	37	53	41	50		x	X			x
GenC2_36		TGTTGATGGCGCGGATGCTAGTACTCCGGTCCCTTCTCAAAGTCTCTCTTACTATAGGTGCGTTTGGACGGCTGTGCCCGGAGTACTGTCCTCCGGCAATAAACAGAACGGCGATCACGTTGACCGAGTATTTTTAAGCGAGCCGATACCCAGTGGCCGGCAGAAGCAGTCAA	173	38	42	48	45		(x)	(x)	x
GenC2_38		AGACGAAATATTCGCGCGTTCAGGCTCCCTTCGGTCCGAATCAAAAACTCAAATGAACGTTAGCCCCAGATGGTTGCCCGGAGTACTGTCCTCCGGCAACACGGGAAGGATAGCGGTAATTACCCTCTCGCCATCCAAATCGATTCTTTGTCGTGTTCTCCGGAACAACACGCCA	175	45	39	39	52		X	X		x
GenC2_40		CGCCTGAGATGTGTTTCGAATTGACAAACCGCGATACCGCGTTCAAAGCAACGGTTGGCTCCGACGCTTAATTGCCCGGAGTACTGTCCTCCGGCAATGTCTTGTATGCACATGTATTCGTAGGCCGGGCACCCCTCGTGCCCTAACCAGTGATAACTCCTTGGTGCTT	169	34	44	42	49		X	X			x
GenC2_41		GGCATGGGCGGCGTAGAGCAGTAATGCGGCGTTTTCATTCGGTTTCAGCAGAATAGACGGACCACGTGTATTGCCCGGAGTACTGTCCTCCGGCAAATCAAATGTAATGAGCTTTATTCCGCTATCCGTCAAGCTACATCTCGCTACTTTACGAAGCAAAGTCGAC	166	41	42	42	41		(x)	X			x
GenC2_43	mutant UAS?	CGGACAAAGGCCCTTGAATAATCGTACCGGTCAGACGTCGTGTATTCGCCTAGCGGGTACAGCTACAGTAAATGCCCGGAGTACTGTCCTCTGGCAACGAACACGGCAACAATTCGTTTAGGCTGATGTTATACTCGTCGTGGAGCATATCTGGCTTGGAGACGCATGTTACC	173	42	42	46	43		X	X		x
GenC2_45		ACCTGAGACTACATAATATCATTCCGGGGTATGTCATACGGAAAAACTTTCATCTTCCTGCTTAAGCCTGATTCGACTGCCCGGAGTACTGTCCTCCGGCAATTTCATCCGTTAGTACGGTCCGCTCGCCACTTCATATCCGTCAACAGATACGTTAGCTCCACGTTATGGGTTGGGAA	179	42	51	37	49				x
GenC2_48		GAGTTACGTCGTTAGCGACAAGTAACGAAACACCCATAATAGCATGACAAAGGTAAAGACAGAGCAAGGTTTTGCCCGGAGTACTGTCCTCCGGCAAACACGTGGCGCCGCACGCTGAGCTTTCCCATCCAGCGTGGATTAAGACAGACTATTACCAAGAGAGCGATGGGCTCC	174	52	32	45	45		X	X			x
GenC2_52		TAAGTCCGGCTTGGAGAACAATACAACGCGTTCCGTACGTGGATGCCAACTTCGGCAAAATGGTTGACCTCTTGCCCGGAGTACTGTCCTCCGGCAATAAGTGCGCTCTTCGATGGTGGCGACCATGTGTTGCTACCCGAATCTTCTCACGTTGGTAGATGGAAAACGCCTTGGC	175	38	44	47	46					x
GenC2_53		GACCCATACAGTGTCAATCCATCATAAGCGAAGGTGCTTCTTTTCTTTCCGGTTGGGATGTCAGGGATCATTGCTTATGCCCGGAGTACTGTCCTCCGGCAACATTGAAACACCGTAGTTCGACTAATATCACTTCGGTTTATTTAAGAAGCCCACTCCGATTGGCCCTTTAGATGTTA	179	42	55	38	44		X	X			x
GenC2_58		CGCGTTCCTGTTCTCACAGCGCCGATTGTTGCTCAAGTCGAACATCTCCACCGCTGCAAGCGATAACGGCCCGATGCCCGGAGTACTGTCCTCCGGCAAGGGAGGAGATGAGCGAATTCTCAAGCAGAGTATTAAACTACACCCGCAAAGGATCTACATGCTTATAAGCTCCCAGACCTATTCAAGT	187	49	40	43	55		X	X			x
GenC2_59		AAATAAACGTAGAAAAACGTAAAGTTCCACGTTATGTAGCGTCGCTAAGCGTTTTGGCTAAGTCACTCTCAAAGCCGTAGTCCTTGCCCGGAGTACTGTCCTCCGGCAAGACTCTGTCTCCTGTTGTCGGAAGGCCAGTCTCTAATGCGACTCGGAAACTTTCCGTTGGAGTGCGCCGGATTCTCCCTTTCTTATCTTCATCTAT	205	46	60	45	54		X	X		x
GenC2_65	no UAS	CGGCATCCGGTAAGTTCACCGCCAGACTCTTATTCTGTAAAGATGCTACTATACGCGGGCACGTTTTGAGGATGGCCAGCATG	83	19	21	22	21					x
GenC2_66		AAGTGCGAGCCGTGGACTGATCCGCCGGGACTGTGGCTTTGCATTAATCGTTGCATGTTCCGGAAGAACAGATATGCCCGGAGTACTGTCCTCCGGCAAACTACCGTCAGAAGATTAATTACCGGCACGATCATGAGAGAGGCTTTTTTGGATCAAGATGGTCGGTGGCTTA	172	41	43	50	38						x
GenC2_72		GCTCATCCCAAGCCGTATGTGGCGCAGTGTTGTGAGAAGATGTGGGTAATTGCTATATTTTCGGGTGCGTGTGCATGCCCGGAGTACTGTCCTCCGGCAATTAGTCGTCGAGTGCAGACTTATACGTGGATCAGAGTGGTATGGCTGCCGCTTATCGGTCCTGAATGTC	169	31	49	53	36		X	X		x
GenC2_73		GATTGTGTGGCGAGTCCTGGTCACTTTGTGAATATATCCTGTGGCATCGTTGCGATCTTCAACACCATGGATCAATTGCGAATTGTGCCCGGAGTACTGTCCTCCGGCAATCCCTCCCACCACGGCCAGCATCCGTGCATACTCAGCTTGAAAACGTCAAGGTAATGCAAACAATATACCAACGTCCGTGCAA	193	48	48	43	54		x	x			x
GenC2_75		GAGAGTTATCGTAGCGTGGAGGCTACAACACGCAGATGGAATTTCGGATTTGATGCGCGTCCCTCTACACCTTGCCCGGAGTACTGTCCTCCGGCAATGGGGAGTAAGTATACAACTGACTGATAGCTTGAATGTACTATTGCTGCGCCTCAGTTCAGTCGTTTACGA	168	39	45	45	39		X	X		x
GenC2_77		AGGGGCGTAGTTCCGTTCACAGGCTCTTTCCCGCTTCATGCCGCGGTCATCGAACTAGCGGTAGCCTTGTGCTGAAAGATTGCCCGGAGTACTGTCCTCCGGCAAGGTAGTGAAGCACTGCGATCGACTACCCACCACGCCAACGACAAACATGATCATTCCCAGTCCAATTCCGTTATCACCG	184	41	41	44	58		X	X		x
GenC2_86		CGACGTGTCTACTACCGACCGTGATTTGTGCGATTACCAAGCTCTTAATTGGATGTGGTGGATGACAGTATGCCCGGAGTACTGTCCTCCGGCAACCAATGTGCCGGGATTAGATCTGTGCGGTATATACTACGTCGACTGAGTAACTGACGTACCGGACCGTTGCC	167	36	44	46	41	0	0	0		x
GenC2_90		CCCTTGGCTGAAGCAGAGATTTGTCGTGTCGGGTTCCTCACTGCCTCCTTGAGCTGGTCACGAGCTTGCCCGGAGTACTGTCCTCCGGCAAAACATCGCCAATATTCGCAGTTCGCTGAACTCTCTGTATCACTCGACCTTTTTCTAAACAGCCCGTTCCT	161	29	46	35	51		X	X			x
GenC2_96	no UAS	CCTTGTCCAACCCCGTCCTTCCAGTCGCGTGCCGTGAGTGCATTAGTACTTTTCATAAATAGTCTAGCCTGATACCTCCTGGT	83	15	26	16	26		X	X		x
GenC2_97		GAACCTAGCTGAGCTTTCCAGTCCTGCCTTCGCGCAAACGAGTATACAAAACAAGGACATTCTATCGCTAACGCAAGCTGCCCGGAGTACTGTCCTCCGGCAAGAGGAAGGCAGTTGCCTCCTCCAAAGTAGGTGGATTCTCGGCAGAATGGGCTGGCATTCTTTCTCTGAATGATGTCTCGCGG	185	44	43	48	50						x
GenC2_99		TGATTGAGAGGCAGTCTCCGGGCCCCACACAACTAGATCCCCTCCCAGCCAAGTGGCGGCGGCTTATCAAACAGACAATGCCCGGAGTACTGTCCTCCGGCAACCGTGATGTTCTCTCGTGATCGGCAAAGTAGTATTGCCTCCTACTAAAGAAGATATATC	162	41	35	38	48		x	x	x
GenC2_100		GCCTCCGGCACCCGTAAGCAGGGCGACCAAAGCGTGTTGTATATCACGCGTCATGTAGGATGGGGGACTTCGACTGAATCCTGCCCGGAGTACTGTCCTCCGGCAATCTCTGGGCATCAAGCCTAGGGTGCAACCTTCCCGTTCCCGCGATTGTACCAATGCAACGACGGACCCAAGTACAAGT	184	41	37	50	56		x	x	x
GenC2_108	no UAS	CCTTGTCCAACTGGCTGCGCGACCAGCTGACTTAGGCTGGTGCGCGTTTCGTTCATATTAGGAGTAGGTGTTAACTTAGGCATGACTCCCTTAGG	95	17	28	27	23		X	X		x
GenC2_111		CTTCTATATTTGACGTATCATATGAGTCGCTCCCCCCAAATCTTGTAAAGCCATATTACAGGAAGGTGAAGGTAAGTGCTGCCCGGAGTACTGTCCTCCGGCAAGTCCGTTCATCCACGCACGCTGTGTTGACCACCTAGCCCCTCAAAACAATTAGTATTACACGGGAATTCGA	175	46	45	36	48		X	X			x
GenC2_113		ACAACCGTTGAACCAATCTATAGTCAGTGGCCCCCGATACGTACCGACCGAAGTAGGTGCGCGTTGATGGCAGTTGCCCGGAGTACTGTCCTCCGGCAAAACATCGCCAATATCGCAGTTCGCTGAACTCTCTGTATCACTCGACCTTTTTCTAAACAGCCCGTTCCT	168	39	41	36	52		X	X			x
GenC2_116		GTCTTTTGGCCCCACAAGTCAAGAATCAGCATTACCAACGTTCTGTATTAAGTCGCCGTCTCCAGCGAGCGTGTCAACAATGTGCCCGGAGTACTGTCCTCCGGCAAATAGTAGAAAAAACAGAAATGCCCTTATCCGGCAGCTAACGGAACGAAAGCACTTCGACGAACCCGGGCTACAC	181	53	36	40	52		X	X		x
GenC2_122		CGACTGGCTCCTCATTCGAGTCGGTACCCCGGTCTAATCACCCGCAACTGCTGTGACAAACCACTTCCACGCTTGCCCGGAGTACTGTCCTCCGGCAACTACGCATAGCGGTGGTAAAGATAAGTCTTGGGACTCCGGACCCACTGTACCTACGTCAATGTCCGCCGGCTGTCTTGCAATGT	182	37	42	43	60					x
GenC2_123		TAATACAGCGGTGCCCGGAGTACTGTCCTCCGGCAAATTATTAGGGCACATAGCTGAGTCCTCCACGGCTCAATGTACTAGAGGTGACTTGAGAAGGGATGAGGGAATGGGGCGCCTTGTTAGGTCGAAT	130	32	30	41	27		X	X	x
GenC2_129		TACTACGATGTTGAGGAATAGTTTGCGCCGTTAGATGGTTGTAGGTTCGATGTGCATTTTAAATTGTACAGGACGCCCTCCACTTTAACGCAGTCTGCCCGGAGTACTGTCCTCCGGCAAGAGGGTGACTTCCACCGCCCCGCGCGCCAGGGCTAAGACAAAAAACTTGCAG	172	40	42	46	44					x
GenC2_130		CAGGCCGCCAACCAATTTTCTCGGCGAACCGTTGCTTTGATGCTCTTTTATAGGGCAATTTTAGTCTGACTCACCAGGTGCCCGGAGTACTGTCCTCCGGCAAATCGACGCTATTACCAGTTTAAGAGTATATGAATTCACCTGATCCAAACTCCGTGCACTAGGACTAATGTTAGGC	178	43	50	38	47		x	x			x
GenC2_131		ACGGTCGGCCGAATTGTGTTGCAACGATGCAACAGAAACTAGCAGGGTGGAGTCTAGTGCTATGCCCGGAGTACTGTCCTCCGGCAACAAAATTGGCGTTTGCTCCTCGGACACCGATTGGTAATAGCAGCTCAAATCCTCCCGTCGTTGACGTTTATCGAGGC	164	38	39	45	42						x
GenC2_132		CCAGGCGTACTACGCTAAGCGTCACGTGTGCAACTTGACTTATGGAGCAAGCCTATGACGATAAGCTGTGCAACGACTGCCCGGAGTACTGTCCTCCGGCAATTGGCAGTGGAGCCCTGTTAAAAAGGGTCCCCACCCAAGTGAGGATCATGACGTCATGTGCCAGCGAACGCG	174	43	34	49	48		X	X			x
GenC2_134		TGCCGCCGCTCGCCTAGCGACGTATACGTATACTATGGTCGCGTCAACTTTGGCCGTTTACTTGGCTTTGTGCCCGGAGTACTGTCCTCCGGCAAACCTCTTAAAAGTGTCGCTAAACTTCGCCAACCAAGCATGAGCCCATTCGACTTCGGGCTACGTATCATTGCAG	169	34	45	39	51		x	x			x
GenC2_139		GTAATGCATTTGAACCGTTCGGAGGATCGCCTGGTATCGTATACAACGCAGCCCCTGACTAATAGCGCCGTCTCCTGTGCCCGGAGTACTGTCCTCCGGCAATCGGGACGTTAGTTGCGCATTTGCATTTAGTCTTTAATCACTTGGACTATTCCCGTATGTTGTCCATCGTTAAGACCCATAAAGTGCCTGT	193	40	57	45	51		0	0			x
GenC2_142		TCGTGAGCCAATGATTTTGTCCCCTTCCGCGCCCACACTCCGGAGGTCAACGGTAAGATTGGAATCCCTTTCAACTGCCCGGAGTACTGTCCTCCGGCAATAACCCACGCTCCATTTTCATGTACGTCCTAGAGTGCGGCCGCGGCTGTTCATTTGCCTCCGACCTAGCTCAA	173	33	44	38	58						x
GenC2_143		AACGGGGAAACCAGGGCCCGTTTCCGTCTGTCGATTCTCATATAGGGTTCAGTGGCTCGCGTTGAATCATCTCTGCCCGGAGTACTGTCCTCCGGCAAACCCATAGGATGCGTGACCTTGCTTTGCTCACTAGGGCATGTCCATACGGCTACTGTTACCAAAG	163	33	42	42	46		x	x			x
GenC2_145		GTCGGGGCCCTGGGCACGTGCAAGATCCCCGCAGAGCTAGCTCGATGGAGCGGTTAACTACAACCGTAATATTATTGCCCGGAGTACTGTCCTCCGGCAAATGCTCAGCCCATCTGCCGTAGTACCGTTATGCGTCGGACACGGAGCTCTTACACCGGTGCCATTAAGGCCCATAGGTCA	180	39	38	49	54		X	X			x
GenC2_146		TTTCGGCCGGGGGAGATTGCGCTGGAAGGGGCCTGCTAACGCTCAAGTATACCATCGAATCTACTTCTTAGGTGCCCGGAGTACTGTCCTCCGCAAAGAGTATCATCTAAGGCATAGCGACAGAGAGAGCCGACGCGCTGGCGTGAATTATCCGGTATTGTTGCATC	167	38	39	49	41		XX	XX		x
GenC2_150		CTATTCAGCCAGTTGACACAGAAGTAATGGGTACAGATTACATGTCGCGATGCCCGGACCTAGGAACTCTGAATCTGCCCGGAGTACTGTCCTCCGGCAAAACATCGCCAATATTCGCAGTTCGCTGAACTCTCTGTATCACTCGACCTTTTTCTAAACAGCCCGTTCCT	170	42	44	34	50						x
GenC2_152		TAGTCGACGACCCTGCGAGGAGGACCTTGTTTCGCAAGTCAAAAGCCGTCACTGTTTGGCTATGGTTTGGCACCTTAAACTGGTTTCTTGCCCGGAGTACTGTCCTCCGGCAATAGCGTAGGACAAACTCCAGGGGGTGGAGACACCGGCTTCTCAATGAAGAGATCTCCAGAAGCGCTGCCAGCAGACAA	191	46	42	53	50		X	X	x
GenC2_154	no UAS	CAGTTATCGTTGCGGGAATCGCTAGGATCTTGTAAGACAGGATGTGACGCTCTTTTCCCCGACCATGTGCGTGTATGCTTCCAATGTCTATCGTACTACCTTAATGGTACACTTCGGACACTT	123	26	39	28	30		X	X			x
GenC2_158		CCATGTGAATACCTTGACTAAACATGTGAACCCAAAATGCGCGTTCAGCCGTCCGTTGGTTGCGCCAAGGACCCCTAGTTGCCCGGAGTACTGTCCTCCGGCAAATGGAACGTAATTTGGGAGGTTGAATACGTGCTGCATACGCGGTTTCAACGTAGAGTTGATACTACCCCG	174	42	42	45	45		X	X			x
GenC2_161		ACTCGAGGTGCAAACTCAACCTGACAGTCAGACCTGGTATCCACTCGTAGTTGAAGGTATTGATCGGGGAGCTGTGCCCGGAGTACTGTCCTCCGGCAAATCAAATAATGAGCTTATTCCGCTATCCGTCAAGCTACATCTCGCTACTTTACGAAGCAAAGTCAC	165	44	40	37	44		x	x			x
		Averages	166.732	38.5854	41.5366	41.2927	45.3171

## Sheet: 07
Grh-library
Line	Sequence	Length	A	T	G	C	Stage of onset			Comparison to control
	Grh site in red						Early	Mid	Late	Like	More	Less
B401	TCAAGATTGAATAAGGGTCACTTTCTTCCACTTTTGCATTTGTATTGTCCGATGCCCGTAAGGCTCGTTCTCTTTTGCCAAACCGGTTGCAACTGGTATGTGGACCCACCTATTGGCTCCGAGGCGACTGATAGTGGCAATTTGAGGGGTTCCCGCTACGGG	162	31	50	42	39		x			x
B402	TGATTATCCTCATTGTTGTGCTCCGCGGGACCAGTATAAATCCGCTTGAACATGGCACTTCTCTAAAGTTACGTGCGCTTTCGAACAGACCACTATGCCAAACCGGTTGCAAATATACACGTTACTGCGAT	131	34	37	26	34		x			x
B406	TGAAGGCTTACGCTCTGAGACGTCTCTTCTTCGTCCATGTTCCCATTATTATCACGGATTGAAAGCCGACATGCCAAACCGGTTGCAATATTAGGATATAGGTTCGGATGTGTCTCCACCGTAAACGCAAAACTAACCGGTCAGTGGCTGTGGATTAGGGCGAATCT	167	42	46	40	39		x			x
B409	TTGGATCCATGACTAGAGTGAATTCCATTAAGAAGTCTGGATGGGTATTCAAAAGTCTTTCCGAGCCATCTTAATAGCACTGGACCGGTGCCAAACCGGTTGCAACATTCTGGGATTAATTCACAGCCGGACTGGATACCGCCCGTGTTCCCCGCCGTGACCGAGATGACTATGTTGACCAATGA	185	48	47	45	45		x			x
B416	TATCGTCAGCTCGTCCCTACAGTTTGGTTCCCCGTTGGTGCTTGTAATAAGGGTTCATACACGCTGGCCTTTTTCGGTGCCAAACCGGTTGCAACGGAAAACTAGAATAGTGTGCATGTCCAATTTTCACACTACTCAGCCCCGTCTACCGCACCCTATATTAAACGTTTAAT	173	40	52	34	47		x			x
B418	TACAGGAGCACGCCTCCCTTCCCTCGCGTAGACGTTCTCGAGATCATACCGTTCCGTTGTTGAGGAGGTACCTTACTGCCAAACCGGTTGCAAACCTGCTCGTGACATGCCGATTCCTGATTCTTTAAGTGCTAGACATCGCGTTAAGTACCGATGTACCCGCG	164	34	43	38	49		x			x
B420	TGTTAGCGCCCGTTCCATTCAACGCTGTCGTGCATAGAGACAGTATTCCCGCCCTAACCGCATAACTTGTAGCAGGAGGGAAGACGCTACCATCACTGTGCCAAACCGGTTGCAACTATAGTCCAAGCCAACGTTTTAATCGCCTGCTACTGAAAAGATCTAGCCCCACGTTTCTCTCTACGCGAGG	187	47	44	40	56		x			x

## Sheet: 08
Zld-library
Line	Sequence	Length	A	T	G	C	Stage of onset			Comparison to control
							Early	Mid	Late	Like	More	Less
2	GGAGGCTACAGGTGTAAGGCGACGCGGCGTTTCCCGTGTAGTAGTATAATGGCCGTGTGCTCAGACACGTCGCTAAGCCGGACTGCCCAGGTAGGCAAGAAACCGATAGGTCACTAAGAAGTGACCCAAAGTACTCACCATAGGGATGTCGGCAAGTACTATCTGCGAGTCTAACTTAT	179	48	37	52	42					x
3	ACCCTCATGAAGGCTCAGTCCAGCACGGATCGTGTCCCCCCTGACACATCCTTGCATCAGCCGTGATTAGTCAGCTTTGCCCAGGTAGGCAAATCAATGGAATTCACGCCGGCCCCACTATATCCGTGTTTGATAGACCCGGTTTGCCTCGTCACTGGCAACTCTGTGTTTGCCC	175	35	44	39	57					x
4	CCCGAACTGGGGAACCTTAAACCTAACTCGGATATTTAGCCTCGCGCGTGAAAGTCAGGAGCATAGTTCCTGCCCAGGTAGGCAAGAGGTGGTACGGAATGTACGCGTACAAGACTAGACGGATTCACCCAATGTATCCCATTCATGACGTGCCCTGCCACACGAAGCCCAAT	173	48	34	43	48					x
5	CTAACCCCATTAGGGTACGTCGGGGTGTGGTCATGCGACACACACTAATTTGTACCTTGATAATTTGGCGCATCCCGGTGTGCCCAGGTAGGCAAAAGTAACTATATAAGAATTGGCCCATTACGCAAGCCACCCAACGGAAGCGGGAACTTGATCCGCGTTACCTT	167	44	39	41	43						x
7	GCGCATCCTATACTGTCGACCGTTTATAACGGGAGTCTAGCGTACAGAGTCTCAGAAATCGTTACGCCCCCCAAAAGCGATCTTGCCCAGGTAGGCAATAGGGAAGCCAAGCAGACCACAGTCAGCATTCTGAGCACTTACCCCAAACTTATGTCAGAGGTCAGCATCGGT	171	48	35	40	48				x
15	GAACAGATCGGCTATGTCCAAAACGCGTATCTTAACGACGTGCTCATCGGAAGGAACGTTAGAGTCAACTGAGAGTTGCCCAGGTAGGCAATAGGTATCCTCCCAATTATGCGGGTAACTTGACGCGGTACAGGAACGGACATAGGATGCACGGTAAGGGTGTAAAATCTT	171	51	37	48	35					x
16	ATAGTAACGTACGATCCGCGGCGTGGAAAGTGTTTGCTTTAGACTCTGCATGACATGTCCTTCAATGAGCCCCTGCCCAGGTAGGCAATAATCGCATATATCTCGACGCACTCTCGTCCCGTACCATCCAAGAGAGGCTAGCACCTGGAGCACTCGTTT	159	38	39	37	45					x
17	AATATATTACGGAGTAGCTAGTAGCAAACGCTGGTGTATTTGGCAAGTAGCAGTGTTATCACGCGATATATATGCCCAGGTAGGCAACAATGCCGACACGGTGCAGGTGAGGTACAAAGCACAAGCTGATCATACTCGCGTATCTAACAAAAGCTGTCACATTATCTGGAT	171	54	41	42	34			X		x
18	TCCTTTTATTTCTCAGCGAAGTGCAGGAAGTTGACAACCATGTCCTGTCATGCCTGGCTTGGGACTTGAAATCGAAGACTAGATGCCCAGGTAGGCAATCGACGAGCATCCGGAAACTGGCTCACAGTGTGCAGTTCACCTGTTTTCTGCTGACCATGCGTCCGTCTCCAT	171	38	46	42	45		X	X		x
39	GAACTAGGGCCGCGATCTTTAGTAGCACGTCTACAGTCCACCCTACGTAAGTATTCACCGTCCGCGTATAATGCCCAGGTAGGCAATCCTTATCTTGTCTCTCCGGCCAAACGATCACAACGGCATTAAGGACATCAGCACAACTATCCCGCTGTGACCTCACTAT	166	43	39	32	52		X	X		x
40	GAAACCGTTTGGCACCACACCCAGACCACCACCGTTTGTTATTACAGAAGTACCCTACACGATCCGTGCATACTTTGCCCAGGTAGGCAAGGCCTGAGTCACAGGTGTTATGACCGCCCAATGCAAAGTCCATATCTTTGTGCATCGTGACAATTTAGGTT	161	42	40	34	45		X	X		x
134	CCCGTTAACTTCTACCGCGACAGTCACCTTCTATTTATATCCTAACCGTTACCGGAGGGCGACACGTTATGTGCCCAGGTAGGCAATCCTCCCACGACAGAATGAACGAAACGGGTGTCCGTAATGCACTGCTACAGTAAGATATCTATCCCGCTGTTCCGCCCT	165	40	40	34	51		X	X		x
135	GCAAAGGAACGGGCTGCCAATGCCACATTTAAGCGAGAATATGACCAAGATACGAAATACTACCGACGTACAACATATGCCCAGGTAGGCAAAAGTCCGGTGGCAAGGGCGTATTAAGTCCCACTCCTACGGTACCGATTTATGGGAAGGTAGTCACAGTATAACCGA	168	56	31	42	39			x		x
165	GCATAGAGCATCCGTGTGAATCTTTGAATTAGCGTGGATACGAGCAAGTCTCGGGTTAGCCAGCTTAGAATATTGCCCAGGTAGGCAACTCTATCCAACCTTCTACTGAATTGTCCTTGCGCAACGAGGTTTACTGCAATAAGGTCGCCGAAGTAGATAAC	161	44	42	39	36		X	X		x
183	CTCCCTAGCCATTTCGGAATGCTTCTTCGAAGCACATCTTTTCGCACGGTTTCCTGAAATAACCAGTTGGCTGCCCAGGTAGGCAAAGGTGCTTCTAAGGGTCGATCAAGTCATGGAAGGACCGACCCGATGCTTACACAATAGGGTTCCTTTGCCGC	158	36	41	38	43		X	X		x
184	ACTACGAGAAACCTACCCGACGCAGGTATGCGAAGACCGTACTACTGCATACCCCTAACTGGGGCCCAATATTTTCTCCTGCCCAGGTAGGCAACGTTAGGCCACGGTGCAGATAATTAAGTTTTGTTCTGCCAGCCGATTTAATTTCAAATCTCTTGGCCCTCATGTAACAGACGCTGA	180	47	45	38	50			X		x
209	TTCGCCGTGAGAACCGCATAGCCTTCGAGCGGTGATGATCGATCGATAGACCAACATATACTCGAAGATATCAGGGAACTAGTGCCCAGGTAGGCAATTGCGCTTCGGAGACGTCCCTGATGGTTCTTTTACCTGACATCTACCAACGATATCCCCTAATGGACGGGGCATGTCTTCAATG	181	46	44	45	46		X	X		x
210	TGTACTTCCACGCGCCTTTCATATATCTATGTTATTTTAGGACAAAGTACCGAGAGTTATTTGTCGTACTGCCCAGGTAGGCAAACTAAACCGACGGTCTAGCCCATACAATCCTACTATTCAGTAACTTAATGCTAGGCGATTCTGAACGCGTAGTT	158	43	48	30	37			x			x
212	GCCGTATTATACTCGATTCGCGCTTTCTTACTTCTTATGGGCAGAATTGTTCCTCTCAGCAGATAATCACAGTGCCCAGGTAGGCAATGCGTAGCGTGACAAGATCAGAAAGTCGACGCATTACACGTTCCAGCTCGGCCAACCCCGGGGAGTTATTGCGCGAGCTCT	168	39	43	41	45		X	X		x
213	AATCTCGCTTACTACCCCTCGTGTACCAACAGAACCTGTAGTCGAGGAAAGGAAAAAAACGGGCGATTCATTACTGCCCAGGTAGGCAACGTTAGGCCACGGTGCAGATAATTAAGTTTTGTTCTGCCAGCCGATTTAATTTCAAATCTCTTGGCCCTCATGTAACAGACGCTGA	175	50	44	38	43			x			x
230	GGGGGGGTAGTCCTGGTACTGGATAAGAAATCTTTGGTGCGACATGCGTGGCGCGATTTTTCATCCAGTCATGATAGCGGTGCCCAGGTAGGCAAGCTGATTCTCTAACTTCGTAGTCCGCTTCACGAATAAAGTGACAGTATTCTATCACCAATCCATTGGCTGTATTCGTTGGGCTCC	180	39	52	49	40		X	X		x
245	CGGCGGGTCCTGCCTAATGACCCTCTCGTCTCGACACAATGATGCAAAGAGCGATTGCCGCTACATCCAACACTGCCCAGGTAGGCAAACATCAACGGCGCCCTGGATGTCACCTATTTCATACAGTTAACTCCAAGACAATCATAGACTAGTCTCCCGC	160	43	33	32	52		XX	X		x
247	AAATGTTGTCCTATAAGTGACCAAGCATCGTATATGCGTGCACCCGCGCTGTTCAGGTGCTGCATGAGTTCTTGCCCAGGTAGGCAATTGACCACTCTTCCCACTTTCAAAGCTACTGACGCAAGGTGTTGGGCGATACACGATCCGAACGATCTTTG	158	37	42	38	41			X		x
248	ACTATCCCTCCATCCCTACAAGTTTGACATCATAAGACTAATTCACTAGACATCGGCCCTGGGCATGATGCATTGCAAACATCAGGCTGCCCAGGTAGGCAAAGATGAGACTCTCTATTCAGTTATTTAAGCTGGACTTTTCTACGTTCCTGCAACTAATGCGTATGAAAGAGACAAGCCGAAG	184	55	47	36	46			X		x
250	TTTGGCAGTCAGCGAATACTCCAGTCAAATATGACCGGGATCTTGGTTAATCATGGCCTAACGAACCCTCGATAGGCCCCCTTCCTGCCCAGGTAGGCAAAAAAGTCTGATAGGGCTGTAGCGGCGATATGACGCAGATAGCTCGCGCCTCAGTTCGTAGTTTAGCCAATCGTCTT	176	43	43	44	46		X	X		x
251	CTTAACCTACAGTGAGTCACACCAATTTGAAACTACCCTAAAGGGGCAACTTCGGACTCCATATTTAGTGCAGAATTAGCTGCCCAGGTAGGCAACCCTTTAGCAAGACGCGCGCAAAGTACGATGACTAGACTAAGGTAAAGCACGACTCTATGCGGTTCTCCGA	166	51	36	36	43			x			x
252	TAATCACGTGGTTGTGCCAGGACTGCATATTTTCTGTTACACTGGTGTTAACTAGTAAGATAAAGGCGCTCTGCCCAGGTAGGCAAGCCCTGCGTGGTCGGCGGGGATTAGGCAATTTGTGCCGATGTGTACTTTAAACTCAGTGTCTACTTGCTTATCGTCTACTAGATG	171	37	53	46	35		XX	X		x
273	ACTTGGCCTCCTTAACCCCACTGTGGCCTTATTTCTTATCTATTGCTCTTTGCTGCCATCAAACTCACGTTGCCCAGGTAGGCAAGTCAGTCCGACCGTCGCTCGCGGTTTGCAACACAAAATCTTACTTAGGCGCTTACACCTAACTTACAAAACTAAAACATTCCAAG	170	43	48	27	52			X		x
281	GAACTGTCGATACGTTGGAGCAAGAGAAAATGCGGATTCCTACTCCACGTATCTCATAGCCGGGGCTCTATCCTGCCCAGGTAGGCAACTCAAATTCGATTGTTAGGGGTAATGAGGATCCCTTTGAGCGCATACCAGATCTCGAGATGTCCGCTCGCCCGCTTGG	166	39	40	44	43		X	X		x
355	TTAATTCAAATCGAAGCCCTCTCGAAATTACTCCATCCGTGAACTGTGCCATGCGAATTCAACGTTATAGTTGCCCAGGTAGGCAAGTTGGTTGCCCAATTGTATATGGTCATATAAGGTAGGTTATGAAGTTTGCAGCTCAGATTATCGTTGGCCACTCGAGGTG	166	43	50	39	34			X		x
359	ACACGTGTATTAAATACTCGCTTCTGGGGCGAGAGCGAAGGCTGGAATTCTGCCGTATCATGCACCACAAGCGGATGCCCAGGTAGGCAAGAATGCGTTCGATAAGGCGCTCTGAAGGGAGCGAGCGCGCCATACGCCACGTCTACATTAATCCCGAATTCGCGGCAACCTG	172	44	33	49	46		XX	X		x
375	CAATAGGTGGCGCGAAAAGCTAAGGTCCCGACAAAATTGGATGTTGAGCCTGCATTTGTATTCAAGAGCCGCGTCACTGCCCAGGTAGGCAACTGGAGGGGCCGAGCTACGAGGTAGCACTACCCGTTGAAAGCGAGAACCAACATGTGCTCCAAAGTAAGCAGGTTACATTCTTACC	178	51	35	49	43		x	X		x
412	CCTCATTAGGGACGTGGTGATCCGGATGAATATGGACAACGACCAAGGGACAGTCTCCCATGTAGTAATTTGCCCAGGTAGGCAAGACTACCCGTTTCATGCGCCTATGTCTACACTATACCTAGACAGCCCAACATGACTTAAAGAGATTATGGTCGACC	161	46	37	37	41		XX	XX		x
413	GTCTGTGCTTCTGTGCTTTAAAGCCCTCCATGTTTTCGCGTCCATACTGATCACGGCTAGCCATTGCGGCTTTGATGCCCAGGTAGGCAATGATTGTCGGACGAAACTGGCGTTGGGTACGCGTGCCGCGAACTATAGTTTCGTTGTGTAAATCTTCCGTCTCGTCCGAGG	171	29	52	47	43		x	X		x
458	GATCGAATGCTCCATACCGACGTCGTAAAGACGTCGGAGGGATCGGAATCCACCTAACAAGCTTTCTCACAAGTAAACTACCGAAGTTGCCCAGGTAGGCAACGTAGGGTCTGGTGACAGCACTTCGCGGGTCGGCACCAGCAGCACGACTTCGATCGTCGAAGGCATAAACTCGGTTTGACCATTTTGCAACTTAGCA	199	54	41	51	53			X		x
459	AGCGTCAAGGAGCCTCCGTATTAATTCCCAAGCGTATGTCTGCGTTGGAAAGATGCGTTAACTCGCAACTATGCCCAGGTAGGCAACCGAGATTGGAGCGCCGACGGGTCGATTGACGTAGGCGAGGAGACTCGACTCTGTATGCTGAGTGGTAAT	156	38	35	48	35	x	XX	X		x
460	ACGCCACAAGTATTATGGCATCGCTATTTCGGAAGTTGATCTCCAAGATGTAATATATGGATGATCCTGACGCACGCAATGATCTGGGACCCGAATTGCCCAGGTAGGCAACAGCGTGTATGCGAGAATCAGAAATTGTCATTGAAGTCACAACTGTTGGGTTGTACTGCTCGATCTCACCATT	184	51	49	44	40			X		x
464	AGTACATTCTATAAGATCTAATGTAAGCAAACTGTCACAGGCGCGGCATTGCCACCCCAATGCCCCATTTGGATGCCCAGGTAGGCAATAATGGCGGTGACTGAATTTACTAAGCTCGTGGTATAGTAGGGGCTTTCGTGAGGCGAGGCTAACTTGCTATTTTTTCGATAACAAAATAGGAA	182	52	48	45	37			X		x
477	TGCAAGCACGTCTAACAGAATGTTAGATGGTGATCCCCGGACCAAGATCATGGTTATATGTGTCCTCCACTATTCGCTGCCCAGGTAGGCAAAAGATCCCCAATGTGTCAGCATTTCAAGCTGTACTTGCCTGGAATGCCTGTCCACAGCCACGTGATAACGTTCCATTCC	171	43	44	37	47			X		x
481	TACGTACGTAACCCGGATGAGAACAGAGCACGTTCCATCACTAAGCTATGATAGCACTTCTGATTCAACGCTGCCCAGGTAGGCAAGACCTAGCACCAACGTCAGGACTAGTATGCGATGATTTGCTCTCGAAAGAGTACTGTATTAAGTTTTTGTCGATAACGATACGA	170	51	42	38	39			X		x
511	AATCACTAGCATCACGTATGAGTAATCGCTATGAGGGGTAGCACCGACTGTCTGTCTCCCACTTTATTTACCGGCCTGCCCAGGTAGGCAAGCCTCATAGGGCAAACTGCGTCTACAGGTGCAGGCAAGCAAGTCAAGAAAATCCAGCCGGCCGTCCGGTTACCT	165	42	35	41	47		XX	X		x
41 lines	Ave	170.341	44.4146	41.561	40.7805	43.5854

## Sheet: 09
Primers for probes
Locus	Primer ID	Sequence
lacZ	MA_lacZ_1F	CGGGTAAACTGGCTCGGATT
lacZ	MA_lacZ_1RT7	GAAATTAATACGACTCACTATAGGGCTGTTGACTGTAGCGGCTGA
lacZ	MA_lacZ_2F	AAAAACAACTGCTGACGCCG
lacZ	MA_lacZ_2RT7	GAAATTAATACGACTCACTATAGGGCGGTAGGTTTTCCGGCTGAT
lacZ	MA_lacZ_3F	GAACTGCCTGAACTACCGCA
lacZ	MA_lacZ_3RT7	GAAATTAATACGACTCACTATAGGGGCCAACGCTTATTACCCAGC
lacZ	MA_lacZ_4F	GGCGGTGATTTTGGCGATAC
lacZ	MA_lacZ_4RT7	GAAATTAATACGACTCACTATAGGGGCGTACTGTGAGCCAGAGTT
lacZ	MA_lacZ_5F	TCACGAGCATCATCCTCTGC
lacZ	MA_lacZ_5RT7	GAAATTAATACGACTCACTATAGGGGTGGCCTGATTCATTCCCCA
lacZ	MA_lacZ_6F	ATGGGTAACAGTCTTGGCGG
lacZ	MA_lacZ_6RT7	GAAATTAATACGACTCACTATAGGGAGTGCAGGAGCTCGTTATCG
snail	sna_probe1_fwd	GCTAAAGAAGCGCCCCATTG
snail	sna_probe1_rev_T7	GAACCTAATACGACTCACTATAGGTTTCGGTGGGCAGGTAATCC
snail	sna_probe2_fwd	GGATTACCTGCCCACCGAAA
snail	sna_probe2_rev_T7	GAACCTAATACGACTCACTATAGGCTGCTGGTAGCTGTAGACCG
snail	sna_probe3_fwd	GCGAAATGACATCCCACTGC
snail	sna_probe3_rev_T7	GAACCTAATACGACTCACTATAGGACAGCTTTCCACACTCCTCG
snail	sna_probe4_fwd	TGTACACCACCATTGGAGCC
snail	sna_probe4_rev_T7	GAACCTAATACGACTCACTATAGGTGCTTGTTCAGGAGCGACAT
snail	sna_probe5_fwd	AACTACCGCTTCAAGTGCGA
snail	sna_probe5_rev_T7	GAACCTAATACGACTCACTATAGGGGCACTGGAAAGGCTTCTCT
snail	sna_probe6_fwd	TTACCTGCCCACCGAAATCC
snail	sna_probe6_rev_T7	GAACCTAATACGACTCACTATAGGCCAGATGGGGCTGATAGCTG
snail	sna_probe7_fwd	GCCAACTACAAAAGCTGCCC
snail	sna_probe7_rev_T7	GAACCTAATACGACTCACTATAGGTTTCGGTGGGCAGGTAATCC
