# Supplementary material for: Enhancer architecture and chromatin accessibility constrain phenotypic space during Drosophila development
Source: Dev Cell. 2023 Jan 9;58(1):51–62.e4. doi: 10.1016/j.devcel.2022.12.003 (PMC9860173; doi:10.1016/j.devcel.2022.12.003)
Supplement: Data S1. Script-GAC [file mmc3.zip]

Archive with 6 entries (6 files):
- Quant_EveZelda.R
- feretProperties.m
- GetIntensities.m
- IntensitiesMatrix.m
- AppThreshold.mlapp
- CurateTable.m
