# Supplementary material for: Enhancer architecture and chromatin accessibility constrain phenotypic space during Drosophila development
Source: Dev Cell. 2023 Jan 9;58(1):51–62.e4. doi: 10.1016/j.devcel.2022.12.003 (PMC9860173; doi:10.1016/j.devcel.2022.12.003)
Supplement: Data S2. Script-MLP [file mmc4.zip]

Archive with 80 entries (67 files):
- Script-MLP/
- Script-MLP/AppThreshold.mlapp
- Script-MLP/data/
- Script-MLP/data/processed_data/
- Script-MLP/lib/
- Script-MLP/lib/@TIFFStack/
- Script-MLP/lib/@TIFFStack/.gitignore
- Script-MLP/lib/@TIFFStack/LICENSE.md
- Script-MLP/lib/@TIFFStack/private/
- Script-MLP/lib/@TIFFStack/private/mapped_tensor_repsum.c
- Script-MLP/lib/@TIFFStack/private/mapped_tensor_repsum.mexw64
- Script-MLP/lib/@TIFFStack/private/tifflib.mexw64
- Script-MLP/lib/@TIFFStack/private/tiffread31_header.m
- Script-MLP/lib/@TIFFStack/private/tiffread31_readimage.m
- Script-MLP/lib/@TIFFStack/private/tiffread31_readtags.m
- Script-MLP/lib/@TIFFStack/private/TS_UnitTest.m
- Script-MLP/lib/@TIFFStack/private/TS_UnitTestImage.tif
- Script-MLP/lib/@TIFFStack/private/TS_UnitTestImage_BigTIFF.tif
- Script-MLP/lib/@TIFFStack/private/TS_UnitTestImage_ImageJ_BigStack_8frames.tif
- Script-MLP/lib/@TIFFStack/README.md
- Script-MLP/lib/@TIFFStack/TIFFStack.m
- Script-MLP/lib/as_vector.m
- Script-MLP/lib/Bio-Formats/
- Script-MLP/lib/Bio-Formats/bfCheckJavaMemory.m
- Script-MLP/lib/Bio-Formats/bfCheckJavaPath.m
- Script-MLP/lib/Bio-Formats/bfGetFileExtensions.m
- Script-MLP/lib/Bio-Formats/bfGetPlane.m
- Script-MLP/lib/Bio-Formats/bfGetReader.m
- Script-MLP/lib/Bio-Formats/bfInitLogging.m
- Script-MLP/lib/Bio-Formats/bfopen.m
- Script-MLP/lib/Bio-Formats/bfOpen3DVolume.m
- Script-MLP/lib/Bio-Formats/bfsave.m
- Script-MLP/lib/Bio-Formats/bfUpgradeCheck.m
- Script-MLP/lib/Bio-Formats/bioformats_package.jar
- Script-MLP/lib/Bio-Formats/createMinimalOMEXMLMetadata.m
- Script-MLP/lib/Bio-Formats/NEWS.rst
- Script-MLP/lib/Bio-Formats/private/
- Script-MLP/lib/Bio-Formats/private/is_octave.m
- Script-MLP/lib/calculateProjection.m
- Script-MLP/lib/findNuclei.m
- Script-MLP/lib/find_2d_max.m
- Script-MLP/lib/fit_ellipse.m
- Script-MLP/lib/fourierFilterWithSymmetricBoundaryConditions.m
- Script-MLP/lib/getDefaultParameters.m
- Script-MLP/lib/iIndex.m
- Script-MLP/lib/peakfinder.m
- Script-MLP/lib/saveNuclearProjection.m
- Script-MLP/lib/ZeissConfocalLSM/
- Script-MLP/lib/ZeissConfocalLSM/findFlatFieldInformation.m
- Script-MLP/lib/ZeissConfocalLSM/getNDigits.m
- Script-MLP/lib/ZeissConfocalLSM/getZeissFrameInfo.m
- Script-MLP/lib/ZeissConfocalLSM/getZeissFrameInfoFISH.m
- Script-MLP/lib/ZeissConfocalLSM/obtainZeissChannels.m
- Script-MLP/lib/ZeissConfocalLSM/obtainZeissFrameTimes.m
- Script-MLP/lib/ZeissConfocalLSM/obtainZeissStartingTime.m
- Script-MLP/lib/ZeissConfocalLSM/processFlatFieldInformation.m
- Script-MLP/lib/ZeissConfocalLSM/processLSMData.m
- Script-MLP/lib/ZeissConfocalLSM/processZeissChannels.m
- Script-MLP/lib/ZeissConfocalLSM/processZeissConfocalLSMData.m
- Script-MLP/lib/ZeissConfocalLSM/processZeissFrames.m
- Script-MLP/lib/ZeissConfocalLSM/updateZeissFrameInfo.m
- Script-MLP/main.m
- Script-MLP/src/
- Script-MLP/src/embryo_heatmap.m
- Script-MLP/src/fish_objs/
- Script-MLP/src/fish_objs/fish_seg.m
- Script-MLP/src/fish_objs/fish_seg_pool.m
- Script-MLP/src/modified_from_mRNADynamics/
- Script-MLP/src/modified_from_mRNADynamics/exportTifStacksFISH.m
- Script-MLP/src/modified_from_mRNADynamics/processLSMDataFISH.m
- Script-MLP/src/read_tiff_stack.m
- Script-MLP/src/stripe_id/
- Script-MLP/src/stripe_id/interpolate_stripes.m
- Script-MLP/src/stripe_id/realign_stripes.m
- Script-MLP/src/stripe_id/realign_stripes_iterate.m
- Script-MLP/src/stripe_id/realign_stripes_pool.m
- Script-MLP/src/stripe_id/remove_stripe_xings.m
- Script-MLP/src/stripe_id/remove_stripe_xings_iterate.m
- Script-MLP/src/stripe_id/show_stripes_xy.m
- Script-MLP/src/stripe_id/smooth_stripes.m
