# Supplementary material for: Enhancer architecture and chromatin accessibility constrain phenotypic space during Drosophila development
Source: Dev Cell. 2023 Jan 9;58(1):51–62.e4. doi: 10.1016/j.devcel.2022.12.003 (PMC9860173; doi:10.1016/j.devcel.2022.12.003)
Supplement: Data S2. Script-MLP [file mmc4.zip › Script-MLP/lib/find_2d_max.m]

function [val,ix] = find_2d_max(img)

[rowmax,rowix] = max(img,[],1);
[val,colix] = max(rowmax);

ix = [rowix(colix),colix];

end
