# Supplementary material for: Enhancer architecture and chromatin accessibility constrain phenotypic space during Drosophila development
Source: Dev Cell. 2023 Jan 9;58(1):51–62.e4. doi: 10.1016/j.devcel.2022.12.003 (PMC9860173; doi:10.1016/j.devcel.2022.12.003)
Supplement: Data S2. Script-MLP [file mmc4.zip › Script-MLP/lib/fourierFilterWithSymmetricBoundaryConditions.m]

function [ y ] = fourierFilterWithSymmetricBoundaryConditions( x, h )

% Compute y = h*x with symmetric boundary extension
xSym = [x,fliplr(x)];       % Symmetrize horizontally
xSym = [xSym;flipud(xSym)]; % Symmetrize vertically
[k1,k2] = size(h);
hpad = zeros(size(xSym));
hpad([end+1-floor(k1/2):end,1:ceil(k1/2)], ...
    [end+1-floor(k2/2):end,1:ceil(k2/2)]) = h;
y = real(ifft2(fft2(hpad).*fft2(xSym)));
y = y(1:size(y,1)/2,1:size(y,2)/2);


end
