# Supplementary material for: Enhancer architecture and chromatin accessibility constrain phenotypic space during Drosophila development
Source: Dev Cell. 2023 Jan 9;58(1):51–62.e4. doi: 10.1016/j.devcel.2022.12.003 (PMC9860173; doi:10.1016/j.devcel.2022.12.003)
Supplement: Data S2. Script-MLP [file mmc4.zip › Script-MLP/lib/iIndex.m]

function output=iIndex(i,NDigits);

%Creates a string with the number i and a total of NDigits

if i<(10^NDigits)
    if i==0
        for j=1:NDigits
            output(j)='0';
        end
    else
        for j=1:NDigits
            if ((10^(j-1))<=i)&&(i<(10^j))
                output(1:NDigits-j)='0';
                output(end+1:end+j)=num2str(i);
            end
        end
    end
else
    output=num2str(i);
end

        
