# Supplementary material for: Enhancer architecture and chromatin accessibility constrain phenotypic space during Drosophila development
Source: Dev Cell. 2023 Jan 9;58(1):51–62.e4. doi: 10.1016/j.devcel.2022.12.003 (PMC9860173; doi:10.1016/j.devcel.2022.12.003)
Supplement: Data S2. Script-MLP [file mmc4.zip › Script-MLP/lib/saveNuclearProjection.m]

function saveNuclearProjection(hisMat, file)

nFrames = size(hisMat, 3);

if max(hisMat(:)) < 255
    hisMat = uint8(hisMat);
else
    hisMat = uint16(hisMat);
end

for f = 1:nFrames
    
    image = hisMat(:, :, f);
    if f == 1
        imwrite(image,file);
    else
        imwrite(image,file,'WriteMode', 'append');
    end
     
end

end
