# Supplementary material for: Enhancer architecture and chromatin accessibility constrain phenotypic space during Drosophila development
Source: Dev Cell. 2023 Jan 9;58(1):51–62.e4. doi: 10.1016/j.devcel.2022.12.003 (PMC9860173; doi:10.1016/j.devcel.2022.12.003)
Supplement: Data S2. Script-MLP [file mmc4.zip › Script-MLP/lib/ZeissConfocalLSM/getNDigits.m]

function NDigits = getNDigits(NFrames, LSMIndex)
  % First, get the starting time. This is not accessible in the
  % OME format, so we need to pull it out from the original
  % Metadata

  if NFrames(LSMIndex) < 10
    NDigits = 1;
  elseif NFrames(LSMIndex) < 100
    NDigits = 2;
  elseif NFrames(LSMIndex) < 1000
    NDigits = 3;
  else
    error('This program cannot support more than 1000 frames. This can be easily fixed')
  end
end
