# Supplementary material for: Enhancer architecture and chromatin accessibility constrain phenotypic space during Drosophila development
Source: Dev Cell. 2023 Jan 9;58(1):51–62.e4. doi: 10.1016/j.devcel.2022.12.003 (PMC9860173; doi:10.1016/j.devcel.2022.12.003)
Supplement: Data S2. Script-MLP [file mmc4.zip › Script-MLP/lib/ZeissConfocalLSM/processFlatFieldInformation.m]

function processFlatFieldInformation(Prefix, OutputFolder, FFPaths, FFToUse, LSMFF)
  if length(FFToUse) > 1
    warning('Too many flat field images match the pixel and image size size');
    FFToUse = uigetfile('Select which flat field image to use');
  elseif length(FFToUse) == 0
    warning('No flat field image found');
    % harrypotel: Is this clear needed?
    clear LIFFF;
  else
    LSMFF = bfopen(FFPaths{FFToUse});

    % Find the channel with the highest counts
    for i = 1:size(LSMFF{1}, 1)
      MaxValue(i) = max(max(LSMFF{1}{i, 1}));
    end

    [Dummy, ChannelToUse] = max(MaxValue);
    imwrite(LSMFF{1}{ChannelToUse, 1}, [OutputFolder, filesep, Prefix,'_FF.tif']);
  end
end
