# Supplementary material for: Enhancer architecture and chromatin accessibility constrain phenotypic space during Drosophila development
Source: Dev Cell. 2023 Jan 9;58(1):51–62.e4. doi: 10.1016/j.devcel.2022.12.003 (PMC9860173; doi:10.1016/j.devcel.2022.12.003)
Supplement: Data S2. Script-MLP [file mmc4.zip › Script-MLP/src/embryo_heatmap.m]

function embryo_heatmap(vals,opt,varargin)

vals = vals(:);
vals = vals - nanmin(vals);
ellipse_colors = (vals/nanmax(vals));
ellipse_colors(isnan(ellipse_colors)) = 0;

if strcmp(opt,'ellipse')
    ellipse(varargin{:},ellipse_colors,10,[],1.5,true);
elseif strcmp(opt,'scatter')
    scatter(varargin{:},ellipse_colors,'filled')
    colormap jet
else
    error(['unknown plot option ' opt]);
end

axis equal
axis off

end
