# Supplementary material for: Enhancer architecture and chromatin accessibility constrain phenotypic space during Drosophila development
Source: Dev Cell. 2023 Jan 9;58(1):51–62.e4. doi: 10.1016/j.devcel.2022.12.003 (PMC9860173; doi:10.1016/j.devcel.2022.12.003)
Supplement: Data S2. Script-MLP [file mmc4.zip › Script-MLP/src/read_tiff_stack.m]

function img = read_tiff_stack(filepath)

img_info = imfinfo(filepath);
nstacks = numel(img_info);
img = nan(img_info(1).Height,img_info(1).Width,nstacks);
for ii_stack = 1:nstacks
    img(:,:,ii_stack) = imread(filepath,ii_stack);
end

end
