# Supplementary material for: Enhancer architecture and chromatin accessibility constrain phenotypic space during Drosophila development
Source: Dev Cell. 2023 Jan 9;58(1):51–62.e4. doi: 10.1016/j.devcel.2022.12.003 (PMC9860173; doi:10.1016/j.devcel.2022.12.003)
Supplement: Data S2. Script-MLP [file mmc4.zip › Script-MLP/src/stripe_id/show_stripes_xy.m]

function [xq,yq,xlq,xrq] = show_stripes_xy(stripe_cenx,stripe_ceny, ...
    stripe_width_left,stripe_width_right,ninterpts)

if nargin < 5
    ninterpts = [];
end

nstripes = size(stripe_cenx,2);

[xq,yq,xlq,xrq] = interpolate_stripes(stripe_cenx,stripe_ceny, ...
    stripe_width_left,stripe_width_right,ninterpts);

color_order = get(gca,'colororder');
hold on;
for kk = 1:nstripes
    plot(xq(:,kk),yq(:,kk),'LineWidth',3,'Color',color_order(mod(kk-1,7)+1,:));
    plot(xq(:,kk) - xlq(:,kk),yq(:,kk),'g','LineWidth',1,'Color',color_order(mod(kk-1,7)+1,:));
    plot(xq(:,kk) + xrq(:,kk),yq(:,kk),'g','LineWidth',1,'Color',color_order(mod(kk-1,7)+1,:));
end
hold off;

end
